# Supplementary material for: Inhibition of Granuloma Triglyceride Synthesis Imparts Control of Mycobacterium tuberculosis Through Curtailed Inflammatory Responses
Source: Front Immunol. 2021 Sep 15;12:722735. doi: 10.3389/fimmu.2021.722735 (PMC8479166; doi:10.3389/fimmu.2021.722735)
Supplement: Supplementary file 2 [file Table_1.xls]

## Sheet: Sheet1
Table S1: Differentially expressed genes between T863Lo group and T863Hi group
Gene stable ID	Gene name	baseMean	log2FoldChange	lfcSE	stat	pvalue	padj
ENSMUSG00000051951	Xkr4	6.39325	1.19127	0.357459	3.22613	0.00125475	0.00669497
ENSMUSG00000104238	Gm37587	5.65688	1.05054	0.356427	2.87094	0.00409259	0.0168407
ENSMUSG00000099032	Tcf24	43.4577	-1.04324	0.303497	-3.47761	0.000505899	0.00333718
ENSMUSG00000087199	Gm15818	5.55666	-1.18283	0.365222	-3.14694	0.00164986	0.0083163
ENSMUSG00000042501	Cpa6	47.2154	-2.57042	0.371936	-7.19967	6.04e-13	2.81e-10
ENSMUSG00000067780	Pi15	2038.29	-1.97409	0.361048	-5.88844	3.9e-09	3.34e-07
ENSMUSG00000100053	Gm28154	42.4431	-1.62222	0.363467	-4.63405	3.59e-06	7.49e-05
ENSMUSG00000085125	Gm16070	18.9923	-1.66755	0.381147	-4.53701	5.71e-06	0.000107982
ENSMUSG00000043760	Pkhd1	69.7176	1.13228	0.252007	4.48933	7.14e-06	0.000128498
ENSMUSG00000025933	Tmem14a	15.4973	1.22209	0.300321	4.02102	5.79e-05	0.000628717
ENSMUSG00000026064	Ptp4a1	201.449	-1.48411	0.274445	-5.43759	5.4e-08	2.75e-06
ENSMUSG00000117310	Ptp4a1	44.1291	-1.54672	0.300179	-5.15167	2.58e-07	9.58e-06
ENSMUSG00000086727	4931428L18Rik	5.6367	-1.25658	0.384105	-3.26369	0.0010997	0.00606006
ENSMUSG00000100910	Gm29128	6.87431	-1.25852	0.380857	-3.3192	0.000902771	0.00521707
ENSMUSG00000026114	Cnga3	5.65027	-1.33572	0.391582	-3.66546	0.000246891	0.00191359
ENSMUSG00000085391	Gm16150	34.5202	1.11537	0.221984	4.9989	5.77e-07	1.81e-05
ENSMUSG00000026080	Chst10	27.3925	1.12355	0.327557	3.40977	0.000650187	0.00403852
ENSMUSG00000026077	Npas2	123.902	1.10344	0.221305	4.98208	6.29e-07	1.92e-05
ENSMUSG00000092563	Gm3617	7.41092	1.65178	0.36096	4.35359	1.34e-05	0.000205862
ENSMUSG00000048234	Rnf149	3772.36	-1.28684	0.219698	-5.86954	4.37e-09	3.68e-07
ENSMUSG00000064936	Gm23722	152.575	-1.00723	0.237722	-4.25402	2.1e-05	0.000293296
ENSMUSG00000102985	4930456G14Rik	2.03572	-1.05395	0.389772	-2.58972	0.0096055	0.0330241
ENSMUSG00000026073	Il1r2	4480.52	-2.59861	0.382417	-7.99342	1.31e-15	1.9e-12
ENSMUSG00000097899	Gm16894	450.887	-2.25309	0.358987	-6.65743	2.79e-11	5.9e-09
ENSMUSG00000102975	Gm37347	1685.72	-2.3578	0.365581	-6.99732	2.61e-12	9.45e-10
ENSMUSG00000103560	Gm38070	567.512	-1.14941	0.243574	-4.7454	2.08e-06	4.81e-05
ENSMUSG00000070942	Il1rl2	548.199	-1.08974	0.2661	-4.12233	3.75e-05	0.000452514
ENSMUSG00000026068	Il18rap	2925.13	-1.43975	0.255859	-5.64757	1.63e-08	1.06e-06
ENSMUSG00000026109	Tmeff2	16.4391	1.06901	0.361049	2.92808	0.00341057	0.0146253
ENSMUSG00000099413	Gm17767	17.1958	1.12788	0.296773	3.76602	0.00016587	0.00141066
ENSMUSG00000099569	Gm18301	434.482	1.02468	0.230332	4.44846	8.65e-06	0.000147109
ENSMUSG00000064294	Aox3	658.29	1.04751	0.259991	4.02824	5.62e-05	0.000614737
ENSMUSG00000027520	Zdbf2	14.686	-1.16743	0.30966	-3.75724	0.0001718	0.00144648
ENSMUSG00000025964	Adam23	247.134	-1.03279	0.254577	-4.07336	4.63e-05	0.000530864
ENSMUSG00000073656	Gm10558	7.31836	1.52238	0.327906	4.423	9.73e-06	0.000160477
ENSMUSG00000062209	Erbb4	5.44389	1.02337	0.345698	2.86385	0.00418531	0.0171463
ENSMUSG00000039395	Mreg	643.085	-1.13216	0.219933	-5.15788	2.5e-07	9.3e-06
ENSMUSG00000039323	Igfbp2	356.322	1.57382	0.366255	4.25011	2.14e-05	0.000297339
ENSMUSG00000026180	Cxcr2	1932.03	-2.1917	0.303115	-7.32989	2.3e-13	1.26e-10
ENSMUSG00000048480	Cxcr1	44.1441	1.3912	0.317931	4.35064	1.36e-05	0.000208045
ENSMUSG00000026173	Plcd4	19.4967	1.35881	0.272701	4.91907	8.7e-07	2.47e-05
ENSMUSG00000033124	Atg9a	402.376	-1.07259	0.239249	-4.4929	7.03e-06	0.000127265
ENSMUSG00000026204	Ptprn	199.98	-1.59475	0.36089	-4.61175	3.99e-06	8.12e-05
ENSMUSG00000032908	Sgpp2	225.262	1.08593	0.234293	4.63246	3.61e-06	7.53e-05
ENSMUSG00000102518	Gm38339	9.57132	-1.31565	0.330824	-3.91708	8.96e-05	0.000878801
ENSMUSG00000102721	A630081D01Rik	311.298	-1.05982	0.195688	-5.4261	5.76e-08	2.9e-06
ENSMUSG00000055980	Irs1	116.297	1.29764	0.267291	4.84597	1.26e-06	3.27e-05
ENSMUSG00000026166	Ccl20	199.999	-1.4678	0.322345	-4.66748	3.05e-06	6.58e-05
ENSMUSG00000026220	Slc16a14	17.7322	-1.78819	0.334825	-5.27149	1.35e-07	5.67e-06
ENSMUSG00000061852	Gm7582	32.2479	-1.19073	0.299315	-3.9895	6.62e-05	0.000698564
ENSMUSG00000089976	Gm2389	39.5698	-1.48344	0.302765	-4.91304	8.97e-07	2.54e-05
ENSMUSG00000101279	Gm18342	265.389	-1.4413	0.277225	-5.23366	1.66e-07	6.66e-06
ENSMUSG00000089844	A530032D15Rik	330.656	-1.56572	0.276723	-5.69303	1.25e-08	8.45e-07
ENSMUSG00000073631	Gm10553	31.106	-1.54203	0.304487	-5.08163	3.74e-07	1.28e-05
ENSMUSG00000072109	A530040E14Rik	59.3922	-1.35467	0.259506	-5.2265	1.73e-07	6.86e-06
ENSMUSG00000101751	Gm2427	14.6676	-1.24745	0.344256	-3.64938	0.000262874	0.00201066
ENSMUSG00000070031	Sp140	297.245	-1.78983	0.285986	-6.3075	2.84e-10	4e-08
ENSMUSG00000090246	Gm17017	67.369	-1.37348	0.260229	-5.29134	1.21e-07	5.22e-06
ENSMUSG00000026224	4933407L21Rik	1.683	-1.11754	0.391431	-2.7876	0.00530994	0.0206633
ENSMUSG00000087538	Gm16341	5.48998	1.13543	0.384512	2.88557	0.00390702	0.0162424
ENSMUSG00000101625	Gm29371	12.9184	-1.09308	0.368285	-3.01987	0.00252883	0.011587
ENSMUSG00000099553	Gm29538	4.55271	1.12182	0.374336	2.91393	0.00356907	0.0151306
ENSMUSG00000044337	Ackr3	737.752	-1.62213	0.266356	-6.11626	9.58e-10	1.11e-07
ENSMUSG00000104087	Gm38277	5.83083	-1.55873	0.387146	-3.90655	9.36e-05	0.000910922
ENSMUSG00000034353	Ramp1	101.908	1.11338	0.227388	4.89194	9.98e-07	2.73e-05
ENSMUSG00000026272	Agxt	5.86643	-1.31523	0.395005	-3.36228	0.000773014	0.00461443
ENSMUSG00000100009	Gm7967	39.7237	-1.02384	0.348308	-2.99174	0.00277394	0.0124304
ENSMUSG00000062345	Serpinb2	867.932	-1.81081	0.37995	-5.34652	8.97e-08	4.11e-06
ENSMUSG00000092572	Serpinb10	46.9031	-1.07848	0.283523	-3.80841	0.000139863	0.00123771
ENSMUSG00000037035	Inhbb	689.327	-1.65472	0.274895	-6.02441	1.7e-09	1.71e-07
ENSMUSG00000102687	Gm37219	18.2261	1.00879	0.251553	3.97628	7e-05	0.000726445
ENSMUSG00000026390	Marco	2451.54	-1.8737	0.385627	-5.26236	1.42e-07	5.89e-06
ENSMUSG00000049690	Nckap5	1226.62	1.18128	0.260424	4.53511	5.76e-06	0.000108659
ENSMUSG00000104519	Gm37161	51.9934	1.16777	0.291952	3.98553	6.73e-05	0.000706328
ENSMUSG00000102723	Gm37936	60.4727	1.14441	0.30387	3.75263	0.000174989	0.00146983
ENSMUSG00000103824	Gm38177	63.8444	1.45366	0.292595	4.946	7.58e-07	2.21e-05
ENSMUSG00000042474	Fcmr	12.5008	1.2895	0.395159	3.25074	0.00115104	0.00626623
ENSMUSG00000016524	Il19	3.26215	-1.24367	0.396675	-3.08386	0.00204333	0.00981384
ENSMUSG00000016529	Il10	86.7971	-2.14951	0.339835	-6.45249	1.1e-10	1.85e-08
ENSMUSG00000088705	Gm25549	118.198	-1.07764	0.210505	-5.12387	2.99e-07	1.08e-05
ENSMUSG00000102856	Gm37084	1920.97	-1.04262	0.195631	-5.33874	9.36e-08	4.22e-06
ENSMUSG00000004552	Ctse	99.3122	-1.17109	0.232885	-5.02865	4.94e-07	1.59e-05
ENSMUSG00000103966	Gm37120	6.29162	-1.02907	0.390185	-2.70671	0.00679529	0.0251495
ENSMUSG00000118219	Gm29695	37.857	1.05708	0.299405	3.51586	0.000438335	0.00299031
ENSMUSG00000026442	Nfasc	46.2881	-1.43101	0.313254	-4.62074	3.82e-06	7.84e-05
ENSMUSG00000103166	Gm10537	1.63305	1.29255	0.391003	3.32333	0.000889496	0.00517143
ENSMUSG00000041559	Fmod	9.28199	1.6527	0.382342	4.16816	3.07e-05	0.000389948
ENSMUSG00000042451	Mybph	35.8903	-1.04966	0.317209	-3.29812	0.000973349	0.00552198
ENSMUSG00000042793	Lgr6	21.8437	1.16766	0.317228	3.65523	0.000256956	0.00197641
ENSMUSG00000097993	Ptprv	112.723	1.03527	0.24189	4.27707	1.89e-05	0.000270225
ENSMUSG00000085311	Gm15445	7.13057	-1.0369	0.339227	-3.02088	0.00252038	0.0115597
ENSMUSG00000063681	Crb1	4.89402	1.25516	0.397379	3.12745	0.00176329	0.0087561
ENSMUSG00000099875	Rbm3-ps	72.53	-1.2196	0.300133	-4.09189	4.28e-05	0.000498148
ENSMUSG00000006014	Prg4	87.3077	-1.37177	0.276385	-4.98997	6.04e-07	1.87e-05
ENSMUSG00000026480	Ncf2	4121.7	-1.48606	0.246651	-6.04206	1.52e-09	1.6e-07
ENSMUSG00000066800	Rnasel	1643.58	-1.52947	0.231707	-6.62221	3.54e-11	7.15e-09
ENSMUSG00000100183	Gm28512	13.4888	-1.12613	0.357202	-3.1794	0.00147582	0.00758576
ENSMUSG00000026473	Glul	3939.28	-1.13892	0.189619	-6.01023	1.85e-09	1.83e-07
ENSMUSG00000004110	Cacna1e	104.778	1.32322	0.347173	3.79992	0.000144744	0.0012705
ENSMUSG00000033684	Qsox1	3387.47	-1.12497	0.212541	-5.30128	1.15e-07	5e-06
ENSMUSG00000026602	Nphs2	30.8251	1.37725	0.317587	4.30615	1.66e-05	0.000242741
ENSMUSG00000026594	Ralgps2	243.276	1.0506	0.263344	3.98537	6.74e-05	0.000706436
ENSMUSG00000101964	Gm28693	12.4264	1.00338	0.326075	3.04495	0.00232718	0.0108684
ENSMUSG00000033544	Angptl1	26.8939	1.06846	0.325879	3.26203	0.00110618	0.00608739
ENSMUSG00000103303	Gm37802	20.9242	1.15643	0.324365	3.53676	0.000405071	0.00281571
ENSMUSG00000102960	Gm37943	33.0382	1.12765	0.292943	3.83052	0.000127873	0.00115512
ENSMUSG00000103625	Gm37357	40.9761	-1.22354	0.27854	-4.41164	1.03e-05	0.000166863
ENSMUSG00000040297	Suco	4190.25	-1.4246	0.255177	-5.60988	2.02e-08	1.23e-06
ENSMUSG00000102254	Gm7496	47.8151	-1.15555	0.285525	-4.07109	4.68e-05	0.000534608
ENSMUSG00000026582	Sele	249.175	-1.85895	0.369967	-5.34178	9.2e-08	4.17e-06
ENSMUSG00000026581	Sell	2911.87	-1.25758	0.213867	-5.9014	3.6e-09	3.15e-07
ENSMUSG00000026580	Selp	1166.71	-2.12608	0.386903	-6.20702	5.4e-10	6.88e-08
ENSMUSG00000090081	Gm16587	14.085	-1.8467	0.370265	-4.97748	6.44e-07	1.95e-05
ENSMUSG00000086593	Gm16548	8.45903	-1.75426	0.393809	-4.45343	8.45e-06	0.000144713
ENSMUSG00000026579	F5	472.66	-1.76661	0.304658	-5.86025	4.62e-09	3.85e-07
ENSMUSG00000026574	Dpt	442.319	1.05076	0.266694	3.93881	8.19e-05	0.000816081
ENSMUSG00000026573	Xcl1	13.443	1.64617	0.362885	4.4382	9.07e-06	0.000151979
ENSMUSG00000015843	Rxrg	3.52029	1.2901	0.390096	3.27507	0.00105637	0.00588526
ENSMUSG00000070532	Ccdc190	43.9316	1.3243	0.313758	4.19892	2.68e-05	0.000352052
ENSMUSG00000102418	Sh2d1b1	23.1007	1.13647	0.331588	3.40087	0.000671728	0.00414187
ENSMUSG00000038421	Fcrla	27.3532	1.47989	0.343026	4.28034	1.87e-05	0.000267362
ENSMUSG00000103676	Gm38204	28.6564	-1.36301	0.294502	-4.62124	3.81e-06	7.83e-05
ENSMUSG00000006403	Adamts4	820.58	-2.18546	0.306963	-7.22531	5e-13	2.45e-10
ENSMUSG00000007097	Atp1a2	281.494	1.16157	0.356007	3.24697	0.0011664	0.00632639
ENSMUSG00000070504	Fcrl6	18.1385	1.3844	0.368669	3.69989	0.000215693	0.00172846
ENSMUSG00000037872	Ackr1	56.3433	-1.7054	0.330921	-5.20032	1.99e-07	7.74e-06
ENSMUSG00000073490	Ifi207	1301.79	-1.01587	0.252619	-4.03058	5.56e-05	0.00061058
ENSMUSG00000103588	Gm18445	16.0173	-1.72684	0.385851	-4.67103	3e-06	6.5e-05
ENSMUSG00000039783	Kmo	85.4074	1.3781	0.321578	4.27129	1.94e-05	0.000275757
ENSMUSG00000102608	Gm37267	3.19549	1.09544	0.395701	2.5777	0.00994612	0.0339177
ENSMUSG00000038806	Sde2	808.271	-1.07347	0.204422	-5.2575	1.46e-07	6.01e-06
ENSMUSG00000103979	Gm20305	14.368	-1.0028	0.310276	-3.23223	0.00122829	0.00658379
ENSMUSG00000038776	Ephx1	344.694	1.15223	0.182731	6.3046	2.89e-10	4.03e-08
ENSMUSG00000004880	Lbr	2188.44	-1.23797	0.244533	-5.07743	3.83e-07	1.3e-05
ENSMUSG00000100147	1700047M11Rik	56.1482	-2.97593	0.366112	-8.26884	1.35e-16	4.19e-13
ENSMUSG00000038576	Susd4	104.956	1.16986	0.194097	6.02067	1.74e-09	1.74e-07
ENSMUSG00000103308	Gm37800	21.6353	-1.82026	0.320643	-5.61944	1.92e-08	1.19e-06
ENSMUSG00000102606	Rpl21-ps1	5.50622	-1.28688	0.382278	-3.32268	0.000891557	0.00518125
ENSMUSG00000039377	Hlx	177.2	-1.06506	0.224158	-4.74636	2.07e-06	4.79e-05
ENSMUSG00000097784	A430105J06Rik	39.4419	-1.66806	0.33896	-4.96673	6.81e-07	2.02e-05
ENSMUSG00000037624	Kcnk2	60.7459	1.27234	0.271831	4.6657	3.08e-06	6.62e-05
ENSMUSG00000037568	Vash2	52.4025	-1.15139	0.27352	-4.22466	2.39e-05	0.000323512
ENSMUSG00000026628	Atf3	1635.03	-1.02532	0.216335	-4.74679	2.07e-06	4.78e-05
ENSMUSG00000016262	Sertad4	20.772	1.29673	0.329005	3.9116	9.17e-05	0.00089519
ENSMUSG00000103089	Gm38118	202.155	-1.13766	0.234584	-4.85536	1.2e-06	3.16e-05
ENSMUSG00000009633	G0s2	479.408	-1.66963	0.354377	-4.87333	1.1e-06	2.93e-05
ENSMUSG00000104348	Gm37691	53.0847	-1.30365	0.280225	-4.65751	3.2e-06	6.81e-05
ENSMUSG00000026616	Cr2	86.0834	1.45885	0.381434	3.82986	0.000128217	0.00115673
ENSMUSG00000086874	Gm13175	7.44018	1.31504	0.348511	3.66488	0.000247458	0.00191693
ENSMUSG00000026672	Optn	959.839	-1.11439	0.251503	-4.43685	9.13e-06	0.000152569
ENSMUSG00000086430	4930551O13Rik	61.6403	-1.27543	0.298454	-4.28962	1.79e-05	0.00025709
ENSMUSG00000025780	Itih5	160.21	1.2013	0.261495	4.59054	4.42e-06	8.76e-05
ENSMUSG00000085257	Gm13264	2.73013	-1.27507	0.380397	-3.96877	7.22e-05	0.000741739
ENSMUSG00000102894	Gm37851	9.04616	-1.05224	0.379294	-2.81373	0.00489699	0.0193185
ENSMUSG00000026773	Pfkfb3	7562.11	-1.41229	0.257205	-5.51504	3.49e-08	1.9e-06
ENSMUSG00000026768	Itga8	543.546	1.55863	0.323871	4.79895	1.59e-06	3.96e-05
ENSMUSG00000086843	E030013I19Rik	7.9491	1.30153	0.387635	3.26997	0.0010756	0.00596024
ENSMUSG00000026767	Mindy3	1360.63	-1.19909	0.248005	-4.84655	1.26e-06	3.26e-05
ENSMUSG00000102630	Gm37289	75.8935	-1.17576	0.300095	-3.93915	8.18e-05	0.000815819
ENSMUSG00000104449	Gm37255	216.889	-1.23064	0.273609	-4.51542	6.32e-06	0.000117281
ENSMUSG00000104406	Gm38014	184.571	-1.2146	0.282143	-4.32131	1.55e-05	0.000230143
ENSMUSG00000082542	Gm13311	15.0743	1.12642	0.292238	3.81099	0.000138414	0.00122963
ENSMUSG00000104106	Gm10848	16.4741	1.23798	0.251068	4.85921	1.18e-06	3.11e-05
ENSMUSG00000081139	Gm13333	5.58496	1.29286	0.362498	3.42457	0.000615765	0.00387946
ENSMUSG00000026787	Gad2	102.832	-1.62308	0.389958	-4.85207	1.22e-06	3.19e-05
ENSMUSG00000044103	Il1f9	3643.29	-2.45443	0.374343	-7.2692	3.62e-13	1.83e-10
ENSMUSG00000026984	Il1f6	12.5723	-1.96324	0.395477	-5.10775	3.26e-07	1.15e-05
ENSMUSG00000026983	Il1f5	1.49846	-1.03236	0.38648	-2.59873	0.00935693	0.0323876
ENSMUSG00000026981	Il1rn	8708.04	-1.58556	0.284757	-5.63589	1.74e-08	1.12e-06
ENSMUSG00000026976	Pax8	4.42015	-1.94098	0.388957	-4.34065	1.42e-05	0.000215207
ENSMUSG00000085057	Gm13415	6.18521	-1.99647	0.396579	-5.11214	3.19e-07	1.13e-05
ENSMUSG00000004113	Cacna1b	133.452	-1.47101	0.294437	-5.02597	5.01e-07	1.61e-05
ENSMUSG00000083973	Gm13459	3.36685	-1.15771	0.389773	-2.87763	0.00400679	0.0165756
ENSMUSG00000087028	Gm13387	18.1287	1.17196	0.325483	3.56671	0.000361491	0.00257568
ENSMUSG00000036587	Fut7	30.9959	1.22603	0.30383	4.00906	6.1e-05	0.000654804
ENSMUSG00000058740	Kcnt1	21.4223	-1.53294	0.326411	-4.65421	3.25e-06	6.9e-05
ENSMUSG00000015787	Abo	1.35004	-1.2198	0.357093	-3.35191	0.000802553	0.00475312
ENSMUSG00000036040	Adamtsl2	215.377	1.02835	0.292308	3.51639	0.00043745	0.00298573
ENSMUSG00000026835	Fcnb	14.5484	-1.6058	0.385613	-4.22244	2.42e-05	0.000325825
ENSMUSG00000086425	F730016J06Rik	27.0252	-1.66438	0.353988	-4.76806	1.86e-06	4.42e-05
ENSMUSG00000035829	Ppp1r26	67.6574	1.22093	0.256976	4.74048	2.13e-06	4.91e-05
ENSMUSG00000026821	Ralgds	3269.62	-1.04141	0.200149	-5.20716	1.92e-07	7.5e-06
ENSMUSG00000026815	Gfi1b	5.29321	-2.05306	0.390887	-4.49789	6.86e-06	0.000125002
ENSMUSG00000083773	Gm13394	3093.74	-1.03831	0.225036	-4.62109	3.82e-06	7.83e-05
ENSMUSG00000035513	Ntng2	304.982	-1.32712	0.261156	-5.08152	3.74e-07	1.28e-05
ENSMUSG00000059316	Slc27a4	1189.44	-1.52096	0.349294	-4.41931	9.9e-06	0.000162762
ENSMUSG00000050737	Ptges	1723.83	-1.28599	0.233131	-5.53652	3.09e-08	1.72e-06
ENSMUSG00000050592	Fam78a	163.994	1.02408	0.269599	3.79562	0.000147277	0.00128655
ENSMUSG00000026822	Lcn2	41765.3	-1.7056	0.278428	-6.1734	6.68e-10	8.21e-08
ENSMUSG00000059013	Sh2d3c	1451.48	-1.2934	0.204544	-6.33223	2.42e-10	3.5e-08
ENSMUSG00000009551	6330409D20Rik	139.596	-1.15196	0.206743	-5.57384	2.49e-08	1.46e-06
ENSMUSG00000026870	Cutal	41.5735	1.27595	0.25603	4.96016	7.04e-07	2.08e-05
ENSMUSG00000026874	Hc	1794.74	1.73598	0.373181	4.62627	3.72e-06	7.7e-05
ENSMUSG00000085599	Gm13449	25.6802	1.40705	0.336623	4.13235	3.59e-05	0.000437964
ENSMUSG00000026866	Kynu	466.065	1.05628	0.313196	3.36731	0.000759039	0.00455538
ENSMUSG00000083849	Gm13477	66.1949	-1.00172	0.197084	-5.08196	3.74e-07	1.28e-05
ENSMUSG00000098320	Vis1	22.7567	1.24927	0.295032	4.20031	2.67e-05	0.00035023
ENSMUSG00000085591	Gm13479	6.65365	1.03206	0.361567	2.79457	0.00519693	0.020281
ENSMUSG00000053475	Tnfaip6	48.5801	-1.01552	0.296994	-3.45044	0.000559681	0.0036147
ENSMUSG00000036053	Fmnl2	2753.66	-1.18395	0.259963	-4.56316	5.04e-06	9.82e-05
ENSMUSG00000026824	Kcnj3	9.31862	1.76448	0.350652	4.82202	1.42e-06	3.61e-05
ENSMUSG00000026834	Acvr1c	4.03226	1.23897	0.36294	3.21415	0.00130832	0.00690945
ENSMUSG00000084115	Gm13566	2.41437	-1.2269	0.395504	-2.87947	0.00398351	0.0165013
ENSMUSG00000035000	Dpp4	647.928	1.35687	0.26422	5.1318	2.87e-07	1.04e-05
ENSMUSG00000026888	Grb14	272.385	1.25724	0.22901	5.48812	4.06e-08	2.17e-06
ENSMUSG00000057182	Scn3a	138.594	1.21757	0.280969	4.32679	1.51e-05	0.000225934
ENSMUSG00000075318	Scn2a	21.9834	1.1812	0.291133	4.02088	5.8e-05	0.000628854
ENSMUSG00000034810	Scn7a	1491.79	1.55433	0.278569	5.57295	2.5e-08	1.46e-06
ENSMUSG00000027022	Xirp2	38.7374	1.69977	0.347845	4.8207	1.43e-06	3.62e-05
ENSMUSG00000104398	Gm37964	13.3575	1.21261	0.332505	3.59572	0.0003235	0.00235923
ENSMUSG00000027068	Dhrs9	1709.52	-2.2621	0.359852	-6.72279	1.78e-11	4.09e-09
ENSMUSG00000027070	Lrp2	2589.43	1.10167	0.263391	4.18232	2.89e-05	0.000374378
ENSMUSG00000042155	Klhl23	104.419	1.09217	0.247007	4.4162	1e-05	0.000164484
ENSMUSG00000075304	Sp5	23.476	1.03755	0.266376	3.86856	0.000109482	0.00102552
ENSMUSG00000027015	Cybrd1	51.4251	1.10039	0.298274	3.67778	0.000235271	0.00184454
ENSMUSG00000085519	Gm13703	2.96549	1.4685	0.380603	3.45898	0.000542232	0.00352163
ENSMUSG00000100303	2600014E21Rik	3.004	-1.06565	0.39687	-2.72418	0.00644616	0.0241007
ENSMUSG00000051747	Ttn	2982.03	1.36322	0.289944	4.69615	2.65e-06	5.85e-05
ENSMUSG00000085431	4930440I19Rik	4.60384	1.62839	0.392658	3.83766	0.000124211	0.00113224
ENSMUSG00000085335	Gm13684	123.392	-1.32911	0.248907	-5.35464	8.57e-08	3.99e-06
ENSMUSG00000081801	Dnmt3l-ps1	88.8637	-1.17327	0.283558	-4.1608	3.17e-05	0.000399022
ENSMUSG00000050896	Rtn4rl2	37.6639	-1.50091	0.278346	-5.36656	8.03e-08	3.81e-06
ENSMUSG00000027073	Prg2	19.7238	-1.49614	0.30896	-4.78567	1.7e-06	4.15e-05
ENSMUSG00000044338	Aplnr	117.967	1.27192	0.368166	3.43209	0.000598953	0.00379636
ENSMUSG00000045392	Olfr1033	37.6233	-1.50193	0.302868	-4.97594	6.49e-07	1.95e-05
ENSMUSG00000075078	Olfr1250	2.75439	-1.43207	0.392233	-4.19367	2.74e-05	0.000358796
ENSMUSG00000111567	Olfr1251	4.84992	-1.23162	0.396637	-3.24684	0.00116693	0.00632681
ENSMUSG00000040794	C1qtnf4	5.67862	-1.22705	0.351301	-3.39103	0.000696303	0.00426999
ENSMUSG00000086495	Gm13778	2.36381	1.25602	0.392246	2.9011	0.00371855	0.0156124
ENSMUSG00000075012	Fjx1	58.1816	-1.00128	0.186537	-5.35928	8.36e-08	3.92e-06
ENSMUSG00000032724	Abtb2	745.687	-1.06404	0.211097	-5.04173	4.61e-07	1.5e-05
ENSMUSG00000068373	D430041D05Rik	38.7126	1.46057	0.321511	4.50724	6.57e-06	0.000120845
ENSMUSG00000074968	Ano3	47.1486	-1.32497	0.335488	-3.99601	6.44e-05	0.000685079
ENSMUSG00000050808	Muc15	9.04706	-1.14914	0.372807	-3.08715	0.00202085	0.00971757
ENSMUSG00000084094	Gm13961	11.4805	-1.08335	0.301233	-3.55627	0.000376161	0.00265243
ENSMUSG00000041358	Nutm1	2.00322	-1.14605	0.395434	-2.86387	0.004185	0.0171463
ENSMUSG00000074934	Grem1	1131.07	-1.503	0.387972	-4.36505	1.27e-05	0.000197614
ENSMUSG00000068614	Actc1	101.834	1.75148	0.383378	4.52613	6.01e-06	0.000112771
ENSMUSG00000092397	C130080G10Rik	3.69644	1.20596	0.38554	2.94785	0.00319988	0.0139019
ENSMUSG00000027347	Rasgrp1	463.088	1.23457	0.283948	4.34258	1.41e-05	0.000213947
ENSMUSG00000074923	Pak6	141.598	-1.85809	0.292648	-6.35697	2.06e-10	3.09e-08
ENSMUSG00000034226	Rhov	254.414	-2.09451	0.295998	-7.12807	1.02e-12	4.37e-10
ENSMUSG00000027297	Ltk	34.0137	1.16017	0.278453	4.14605	3.38e-05	0.000419351
ENSMUSG00000027225	Duoxa2	8.95406	-1.1152	0.333849	-3.31532	0.000915393	0.00527362
ENSMUSG00000027224	Duoxa1	15.5598	-2.28058	0.33752	-6.40547	1.5e-10	2.38e-08
ENSMUSG00000033268	Duox1	18.8199	-1.25115	0.276969	-4.48711	7.22e-06	0.000129596
ENSMUSG00000027219	Slc28a2	1314.85	-1.24795	0.261863	-4.79275	1.65e-06	4.04e-05
ENSMUSG00000079071	Slc28a2b	215.055	-1.06345	0.261379	-4.0873	4.36e-05	0.000506203
ENSMUSG00000033213	AA467197	993.318	-1.47114	0.298236	-4.96383	6.91e-07	2.05e-05
ENSMUSG00000027360	Hdc	2871.97	-1.28244	0.292962	-4.42075	9.84e-06	0.000161779
ENSMUSG00000088200	Gm23753	2.23307	-1.12658	0.396741	-2.69064	0.00713159	0.0260934
ENSMUSG00000027368	Dusp2	271.07	-1.49239	0.220757	-6.76253	1.36e-11	3.41e-09
ENSMUSG00000118630	AL731831.1	2.59907	1.16108	0.396613	2.73045	0.00632476	0.0237871
ENSMUSG00000027381	Bcl2l11	1551.79	-1.31939	0.249301	-5.3095	1.1e-07	4.8e-06
ENSMUSG00000086652	Gm14029	14.4533	1.00336	0.376664	2.62255	0.00872737	0.0305957
ENSMUSG00000027397	Slc20a1	1227.42	-1.08604	0.219507	-4.95785	7.13e-07	2.1e-05
ENSMUSG00000085498	Gm14023	383.07	-2.04666	0.326836	-6.41058	1.45e-10	2.32e-08
ENSMUSG00000027399	Il1a	3051.39	-2.27138	0.359057	-6.67752	2.43e-11	5.26e-09
ENSMUSG00000027398	Il1b	8699.48	-1.90676	0.297147	-6.50051	8e-11	1.39e-08
ENSMUSG00000074805	Il1bos	28.4507	-1.49136	0.341729	-4.38572	1.16e-05	0.000183539
ENSMUSG00000043727	F830045P16Rik	4.68326	-1.18567	0.394129	-3.10485	0.00190377	0.00928419
ENSMUSG00000027400	Pdyn	8.55467	1.02304	0.354245	2.85882	0.00425226	0.0173594
ENSMUSG00000027401	Tgm3	3.29503	-1.3454	0.389343	-3.24301	0.00118274	0.00638032
ENSMUSG00000027333	Smox	2145.83	-1.77049	0.276269	-6.45202	1.1e-10	1.85e-08
ENSMUSG00000037482	Erv3	6.51335	1.29776	0.349273	3.59012	0.000330524	0.00239854
ENSMUSG00000050558	Prokr2	2.21345	1.11349	0.396396	2.71418	0.0066441	0.0247215
ENSMUSG00000074783	AU019990	4.3245	-1.27157	0.384899	-3.20398	0.00135544	0.00708716
ENSMUSG00000027261	Hao1	3.70212	-1.76446	0.395516	-4.45698	8.31e-06	0.000143482
ENSMUSG00000027273	Snap25	12.7923	-1.1633	0.39618	-3.3611	0.000776332	0.00463027
ENSMUSG00000086214	Gm14062	3.52786	1.00013	0.387295	2.50704	0.0121747	0.0398094
ENSMUSG00000083014	Gm11764	3.19869	-1.38229	0.395433	-3.3993	0.00067558	0.00416379
ENSMUSG00000086141	9030622O22Rik	61.0256	1.22885	0.219783	5.57704	2.45e-08	1.44e-06
ENSMUSG00000037014	Sstr4	22.9218	1.36047	0.313609	4.29303	1.76e-05	0.000253823
ENSMUSG00000068129	Cst7	147.336	1.50563	0.362437	4.11958	3.8e-05	0.000455978
ENSMUSG00000007659	Bcl2l1	3161.28	-1.48671	0.228521	-6.51719	7.16e-11	1.28e-08
ENSMUSG00000003283	Hck	3045.52	-1.01819	0.21202	-4.80398	1.56e-06	3.89e-05
ENSMUSG00000044083	Efcab8	24.4517	-1.82042	0.364994	-5.00155	5.69e-07	1.79e-05
ENSMUSG00000087445	Gm14286	70.1588	-1.50672	0.276241	-5.46499	4.63e-08	2.42e-06
ENSMUSG00000067787	Blcap	1055.28	-1.24203	0.219596	-5.66456	1.47e-08	9.74e-07
ENSMUSG00000067786	Nnat	483.96	-1.50697	0.249481	-6.05986	1.36e-09	1.47e-07
ENSMUSG00000037813	D630003M21Rik	44.6838	1.19771	0.29821	4.00289	6.26e-05	0.000668523
ENSMUSG00000017868	Sgk2	4.38197	-1.44504	0.387241	-3.53504	0.000407711	0.00283054
ENSMUSG00000017950	Hnf4a	6.1266	-1.09562	0.362542	-3.01091	0.00260462	0.0118412
ENSMUSG00000027656	Ccn5	326.537	1.26115	0.349749	3.591	0.00032941	0.00239231
ENSMUSG00000054582	Pabpc1l	44.0158	-1.83814	0.355385	-5.22913	1.7e-07	6.8e-06
ENSMUSG00000017002	Slpi	2851.21	-1.37719	0.249452	-5.54134	3e-08	1.68e-06
ENSMUSG00000016995	Matn4	226.964	1.1968	0.248201	4.82234	1.42e-06	3.6e-05
ENSMUSG00000017009	Sdc4	5709.37	-1.06734	0.210522	-5.07464	3.88e-07	1.31e-05
ENSMUSG00000017754	Pltp	899.349	1.02136	0.240632	4.24588	2.18e-05	0.000301392
ENSMUSG00000017737	Mmp9	2149.54	-2.42208	0.381991	-6.98165	2.92e-12	1.04e-09
ENSMUSG00000027670	Ocstamp	46.7281	-1.01702	0.295619	-3.46694	0.000526419	0.00343979
ENSMUSG00000086820	Gm11465	22.4199	1.082	0.280759	3.83017	0.000128055	0.00115592
ENSMUSG00000085914	Gm14320	7.09188	1.10928	0.334068	3.24665	0.0011677	0.00632963
ENSMUSG00000056501	Cebpb	2606.81	-1.69361	0.241703	-7.02804	2.09e-12	7.9e-10
ENSMUSG00000087684	1200007C13Rik	93.6119	-1.19277	0.214773	-5.55496	2.78e-08	1.57e-06
ENSMUSG00000074570	Cass4	353.401	-1.14671	0.275519	-4.1676	3.08e-05	0.000390669
ENSMUSG00000008999	Bmp7	23.0506	-1.47795	0.300127	-4.9071	9.24e-07	2.58e-05
ENSMUSG00000005883	Spo11	13.7554	1.14021	0.325655	3.46452	0.000531174	0.00346518
ENSMUSG00000027510	Rbm38	115.812	-1.15699	0.202999	-5.69906	1.2e-08	8.25e-07
ENSMUSG00000087442	Gm14453	19.063	-1.06545	0.281759	-3.76751	0.000164886	0.00140528
ENSMUSG00000027513	Pck1	3.46541	1.09475	0.390492	2.70586	0.00681282	0.0251979
ENSMUSG00000049999	Ppp1r3d	401.379	-1.62796	0.241436	-6.75872	1.39e-11	3.44e-09
ENSMUSG00000070476	Fam217b	286.918	-1.07483	0.210799	-5.1021	3.36e-07	1.18e-05
ENSMUSG00000015627	Gata5	38.8434	1.0048	0.342135	2.91967	0.00350407	0.0149324
ENSMUSG00000038963	Slco4a1	323.418	-1.73607	0.283182	-6.20227	5.57e-10	7.02e-08
ENSMUSG00000016346	Kcnq2	2.91038	-1.04801	0.395074	-2.68694	0.00721103	0.0263288
ENSMUSG00000038751	Ptk6	17.5056	-1.44958	0.287933	-4.98055	6.34e-07	1.93e-05
ENSMUSG00000089612	Gm22708	2.77258	1.30219	0.388213	3.07587	0.00209889	0.0100146
ENSMUSG00000027500	Stmn2	133.249	1.12709	0.29943	3.75794	0.000171315	0.00144332
ENSMUSG00000027506	Tpd52	4246.16	-1.37746	0.222389	-6.20968	5.31e-10	6.83e-08
ENSMUSG00000089794	Gm16337	134.359	-1.20536	0.256243	-4.71493	2.42e-06	5.42e-05
ENSMUSG00000103698	Gm17877	16.7425	-1.31826	0.328844	-4.00489	6.2e-05	0.000664403
ENSMUSG00000062515	Fabp4	197.412	-1.4768	0.322847	-4.62183	3.8e-06	7.82e-05
ENSMUSG00000027559	Car3	45.8011	1.56075	0.362106	4.2922	1.77e-05	0.000254643
ENSMUSG00000025128	Bhlhe22	19.2913	-1.05148	0.265498	-3.94123	8.11e-05	0.000810515
ENSMUSG00000039519	Cyp7b1	391.77	-1.01371	0.223715	-4.54638	5.46e-06	0.000104563
ENSMUSG00000096391	Gm23686	18.8317	-1.3642	0.303491	-4.47659	7.58e-06	0.000134294
ENSMUSG00000104801	Gm43834	48.4602	-1.40893	0.293508	-4.8282	1.38e-06	3.51e-05
ENSMUSG00000001865	Cpa3	19.262	1.59889	0.341421	4.62169	3.81e-06	7.82e-05
ENSMUSG00000011463	Cpb1	5.25341	1.72451	0.386279	4.10497	4.04e-05	0.000476344
ENSMUSG00000039304	Tnfsf10	2599.78	1.09597	0.276569	3.95987	7.5e-05	0.000764798
ENSMUSG00000051136	Ghsr	2.50053	-1.08632	0.395437	-2.57179	0.0101175	0.0343377
ENSMUSG00000103738	Gm37652	175.556	1.04407	0.241091	4.32617	1.52e-05	0.000226211
ENSMUSG00000103539	Gm37834	1.87892	1.26052	0.39419	2.90233	0.00370394	0.0155698
ENSMUSG00000044434	Gm9791	32.7877	-1.09027	0.248433	-4.37205	1.23e-05	0.000192461
ENSMUSG00000037400	Atp11b	4295.59	-1.03641	0.216167	-4.80329	1.56e-06	3.9e-05
ENSMUSG00000104897	Gm43203	62.4577	-1.08524	0.235553	-4.60935	4.04e-06	8.18e-05
ENSMUSG00000046743	Fat4	503.881	1.05959	0.218406	4.8533	1.21e-06	3.18e-05
ENSMUSG00000025766	D3Ertd751e	84.458	1.10209	0.269331	4.08403	4.43e-05	0.000511489
ENSMUSG00000037892	Pcdh18	242.482	1.43126	0.299719	4.76456	1.89e-06	4.48e-05
ENSMUSG00000027737	Slc7a11	9246.51	-1.89863	0.301907	-6.39059	1.65e-10	2.55e-08
ENSMUSG00000103907	Gm37498	975.534	-2.03921	0.301621	-6.88401	5.82e-12	1.67e-09
ENSMUSG00000023087	Noct	316.414	-1.71018	0.281668	-6.10189	1.05e-09	1.19e-07
ENSMUSG00000103313	Gm38357	78.7884	-1.48756	0.28236	-5.28717	1.24e-07	5.32e-06
ENSMUSG00000037016	Frem2	12.2348	1.11977	0.338164	3.27255	0.00106581	0.00592011
ENSMUSG00000027748	Trpc4	8.95273	-1.3367	0.368139	-3.62401	0.000290067	0.00216059
ENSMUSG00000097339	Gm26671	27.8032	1.70785	0.282539	5.97324	2.33e-09	2.2e-07
ENSMUSG00000098401	Mir6377	2.42512	1.19353	0.391266	2.78666	0.00532549	0.0207031
ENSMUSG00000104550	Gm43589	13.524	-1.54587	0.304302	-4.97658	6.47e-07	1.95e-05
ENSMUSG00000036334	Igsf10	169.245	1.53637	0.244319	6.27786	3.43e-10	4.67e-08
ENSMUSG00000090303	Vmn2r-ps3	5.29544	-1.34218	0.383468	-3.411	0.000647252	0.00402297
ENSMUSG00000027824	Vmn2r1	14.4328	-1.57354	0.364775	-4.322	1.55e-05	0.000229544
ENSMUSG00000043897	Vmn2r2	2.51371	-1.03014	0.393864	-2.632	0.00848833	0.0299648
ENSMUSG00000074580	4931440P22Rik	140.313	-1.60729	0.29171	-5.53561	3.1e-08	1.73e-06
ENSMUSG00000034640	Tiparp	2032.72	-1.58075	0.26202	-6.06903	1.29e-09	1.4e-07
ENSMUSG00000098944	Mir8120	3.40284	-1.63848	0.396288	-3.7126	0.00020514	0.00166358
ENSMUSG00000027829	Ccnl1	2943.75	-1.01927	0.214362	-4.76738	1.87e-06	4.43e-05
ENSMUSG00000027831	Veph1	21.0693	1.84235	0.368627	4.8773	1.08e-06	2.9e-05
ENSMUSG00000027832	Ptx3	397.572	-2.47285	0.373505	-7.16116	8e-13	3.6e-10
ENSMUSG00000027776	Il12a	144.546	-2.55546	0.327633	-7.93872	2.04e-15	2.56e-12
ENSMUSG00000061175	Fnip2	4341.27	-1.01415	0.22535	-4.51137	6.44e-06	0.000118986
ENSMUSG00000028020	Glrb	6.31165	1.36257	0.374184	3.47626	0.000508454	0.00334768
ENSMUSG00000033910	Gucy1a1	667.541	1.14687	0.273888	4.18552	2.85e-05	0.000369492
ENSMUSG00000033860	Fgg	15.8015	-1.04492	0.386238	-2.90826	0.00363443	0.015347
ENSMUSG00000028001	Fga	30.9392	-1.25004	0.396783	-3.76201	0.00016855	0.00142562
ENSMUSG00000027995	Tlr2	4780.11	-1.19842	0.210051	-5.71468	1.1e-08	7.66e-07
ENSMUSG00000015852	Fcrls	9.91146	1.00754	0.355725	2.78663	0.00532589	0.0207031
ENSMUSG00000048031	Fcrl5	19.7331	1.48497	0.373555	3.94054	8.13e-05	0.000811972
ENSMUSG00000028072	Ntrk1	19.8803	-1.19472	0.344895	-3.48429	0.000493443	0.0032765
ENSMUSG00000104445	Rhbg	10.7369	1.17942	0.322732	3.58124	0.000341971	0.00245921
ENSMUSG00000103766	Gm38392	2.89846	1.19925	0.395553	2.82931	0.00466486	0.0186241
ENSMUSG00000074489	Bglap3	9.15239	-1.19393	0.38296	-3.19609	0.00139303	0.00723759
ENSMUSG00000028047	Thbs3	290.383	1.71	0.298173	5.71599	1.09e-08	7.64e-07
ENSMUSG00000042784	Muc1	644.97	1.31945	0.24999	5.27718	1.31e-07	5.53e-06
ENSMUSG00000042766	Trim46	81.6488	1.19374	0.259356	4.59461	4.34e-06	8.63e-05
ENSMUSG00000000794	Kcnn3	405.996	1.10903	0.236996	4.67662	2.92e-06	6.36e-05
ENSMUSG00000001025	S100a6	6952.1	-2.04654	0.316043	-6.56688	5.14e-11	9.62e-09
ENSMUSG00000056054	S100a8	57183.2	-2.69514	0.384387	-8.55338	1.2e-17	1.67e-13
ENSMUSG00000056071	S100a9	50499.5	-2.57414	0.38634	-8.01574	1.09e-15	1.7e-12
ENSMUSG00000042212	Sprr2d	7.01643	-1.31317	0.397316	-3.60349	0.00031397	0.00230812
ENSMUSG00000055030	Sprr2e	2.49844	-1.07727	0.395167	-2.70093	0.00691463	0.0254969
ENSMUSG00000027913	Crct1	8.34162	-1.55762	0.397148	-4.14382	3.42e-05	0.000421961
ENSMUSG00000041991	Hrnr	14.6874	-1.59449	0.33118	-4.75642	1.97e-06	4.62e-05
ENSMUSG00000027907	S100a11	1763.63	-1.21608	0.25459	-4.78755	1.69e-06	4.12e-05
ENSMUSG00000068877	Selenbp2	267.785	-1.3499	0.226747	-5.96219	2.49e-09	2.34e-07
ENSMUSG00000068874	Selenbp1	4617.16	-1.24635	0.19994	-6.24341	4.28e-10	5.61e-08
ENSMUSG00000038612	Mcl1	12498.1	-1.14461	0.220039	-5.212	1.87e-07	7.33e-06
ENSMUSG00000015850	Adamtsl4	1005.14	-1.08887	0.184601	-5.90159	3.6e-09	3.15e-07
ENSMUSG00000028108	Ecm1	747.413	-1.36817	0.230129	-5.95375	2.62e-09	2.43e-07
ENSMUSG00000038550	Ciart	91.4016	-1.20903	0.270901	-4.47254	7.73e-06	0.000136378
ENSMUSG00000093507	Gm20627	5.57698	1.51296	0.368356	3.88276	0.000103277	0.00098124
ENSMUSG00000050936	Gm42743	16.1183	1.1696	0.374545	3.05911	0.00221997	0.0104481
ENSMUSG00000095580	Rnu1b1	6.73212	-1.8269	0.390555	-4.4176	9.98e-06	0.000163768
ENSMUSG00000065773	Rnu1b6	2.61876	-1.2603	0.391867	-3.55568	0.000376998	0.00265699
ENSMUSG00000095260	Gm25890	3.59712	-1.22584	0.391546	-3.02449	0.00249052	0.0114623
ENSMUSG00000038403	Hjv	3.29362	1.55829	0.375557	3.72179	0.000197814	0.00161771
ENSMUSG00000057123	Gja5	206.024	1.09455	0.276152	3.96025	7.49e-05	0.000763911
ENSMUSG00000043468	Adam30	3.57391	-1.42984	0.392043	-3.41554	0.000636551	0.00397773
ENSMUSG00000105909	Gm43189	2.59533	-1.17667	0.395274	-2.83066	0.00464515	0.0185586
ENSMUSG00000038092	Hsd3b5	2.21874	-1.03464	0.39473	-2.47943	0.0131594	0.0421934
ENSMUSG00000106639	Gm43121	7.31921	-1.59607	0.342264	-4.43367	9.26e-06	0.000154285
ENSMUSG00000027863	Cd2	310.694	1.00158	0.240749	4.16144	3.16e-05	0.000398537
ENSMUSG00000033147	Slc22a15	665.38	-1.02479	0.197919	-5.18301	2.18e-07	8.35e-06
ENSMUSG00000027859	Ngf	6.60907	-1.14776	0.36708	-3.11229	0.00185641	0.00909619
ENSMUSG00000070385	Ampd1	4.98498	-1.31183	0.384184	-3.34648	0.000818446	0.00483408
ENSMUSG00000027848	Olfml3	383.106	1.00522	0.247052	4.06886	4.72e-05	0.000538353
ENSMUSG00000044165	Bcl2l15	35.5333	-1.48506	0.352606	-4.24759	2.16e-05	0.000299878
ENSMUSG00000000562	Adora3	180.938	-1.24906	0.234895	-5.32514	1.01e-07	4.48e-06
ENSMUSG00000074344	Tmigd3	5.57656	-1.4852	0.364849	-3.86328	0.000111873	0.00104336
ENSMUSG00000074342	I830077J02Rik	160.58	-1.4978	0.217563	-6.88899	5.62e-12	1.65e-09
ENSMUSG00000074340	Ovgp1	116.198	-2.12607	0.30957	-6.94234	3.86e-12	1.25e-09
ENSMUSG00000062778	Chia1	361.709	-1.26697	0.316309	-4.04264	5.29e-05	0.00058644
ENSMUSG00000040809	Chil3	9003.96	-1.78222	0.279143	-6.45258	1.1e-10	1.85e-08
ENSMUSG00000106373	Gm6522	3.65317	-1.105	0.39575	-2.83058	0.00464636	0.0185608
ENSMUSG00000040747	Cd53	5351.99	-1.17372	0.218958	-5.37744	7.56e-08	3.63e-06
ENSMUSG00000040724	Kcna2	70.7386	1.24559	0.340752	3.63542	0.000277532	0.00209123
ENSMUSG00000014599	Csf1	4503.83	-1.19458	0.232681	-5.1508	2.59e-07	9.61e-06
ENSMUSG00000068762	Gstm6	2.11138	1.14569	0.396658	2.64103	0.00826543	0.0293336
ENSMUSG00000068745	Mybphl	17.733	1.23072	0.340954	3.56915	0.000358146	0.00255511
ENSMUSG00000027966	Col11a1	87.8712	-1.31481	0.393514	-5.25069	1.52e-07	6.2e-06
ENSMUSG00000104653	Gm43109	5.36297	1.57382	0.375691	3.92783	8.57e-05	0.000847605
ENSMUSG00000068696	Gpr88	38.9422	1.25019	0.347393	3.58157	0.000341534	0.00245733
ENSMUSG00000106073	Gm42892	72.7878	1.13977	0.262768	4.33019	1.49e-05	0.000223193
ENSMUSG00000044667	Plppr4	14.9586	1.33752	0.37205	3.53494	0.000407871	0.00283095
ENSMUSG00000033342	Plppr5	3.38671	-1.03922	0.396002	-2.63347	0.00845184	0.0298587
ENSMUSG00000033308	Dpyd	40.5809	1.06499	0.241213	4.40077	1.08e-05	0.000173127
ENSMUSG00000106455	Gm5711	8.31359	1.5878	0.329733	4.6143	3.94e-06	8.03e-05
ENSMUSG00000106224	Gm43823	26.7497	-1.92238	0.324271	-5.90069	3.62e-09	3.16e-07
ENSMUSG00000028128	F3	2069.31	-1.72796	0.299472	-5.84254	5.14e-09	4.1e-07
ENSMUSG00000057359	Gm17494	92.0462	-1.44989	0.252115	-5.76349	8.24e-09	5.95e-07
ENSMUSG00000104554	Gm4610	66.5611	-2.21516	0.315789	-7.05818	1.69e-12	6.63e-10
ENSMUSG00000053965	Pde5a	1405.57	1.23698	0.266884	4.63231	3.62e-06	7.53e-05
ENSMUSG00000106583	4930447N08Rik	43.8216	1.18489	0.297087	3.96962	7.2e-05	0.000739935
ENSMUSG00000050315	Synpo2	288.368	1.15885	0.217682	5.32286	1.02e-07	4.52e-06
ENSMUSG00000106220	Gm43288	5.38804	1.10262	0.367961	2.90809	0.0036364	0.015353
ENSMUSG00000106490	Gm43283	5.0117	1.43051	0.370296	3.64516	0.000267222	0.00203586
ENSMUSG00000027977	Ndst3	4.87499	1.41774	0.385013	3.50907	0.000449682	0.00305055
ENSMUSG00000032854	Ugt8a	34.7558	-2.29868	0.352138	-6.5869	4.49e-11	8.58e-09
ENSMUSG00000105568	Gm42971	1.99641	1.07749	0.396031	2.48119	0.0130944	0.0420429
ENSMUSG00000028024	Enpep	610.857	1.34822	0.256084	5.26137	1.43e-07	5.92e-06
ENSMUSG00000106417	Gm42628	5.99453	1.06295	0.380974	2.7271	0.00638946	0.0239594
ENSMUSG00000027997	Casp6	404.178	-1.29627	0.283286	-4.60125	4.2e-06	8.44e-05
ENSMUSG00000050931	Sgms2	1714.51	-2.07314	0.303186	-6.92673	4.31e-12	1.34e-09
ENSMUSG00000104754	Gm43116	32.8347	-2.06703	0.324398	-6.34812	2.18e-10	3.2e-08
ENSMUSG00000106499	Gm9403	16.0153	1.3005	0.286726	4.47651	7.59e-06	0.000134294
ENSMUSG00000040943	Tet2	4324.34	-1.16748	0.218608	-5.351	8.75e-08	4.05e-06
ENSMUSG00000053897	Slc39a8	5715.41	-1.3086	0.239287	-5.48569	4.12e-08	2.19e-06
ENSMUSG00000106306	4933401H06Rik	142.175	-1.23311	0.270911	-4.57718	4.71e-06	9.25e-05
ENSMUSG00000106290	Gm43429	261.692	-1.13863	0.235345	-4.84468	1.27e-06	3.28e-05
ENSMUSG00000105681	Gm43428	270.507	-1.12875	0.239959	-4.7193	2.37e-06	5.33e-05
ENSMUSG00000104710	Gm31243	8.96414	1.0719	0.396378	2.67016	0.00758157	0.0273842
ENSMUSG00000105244	Gm5281	7.90899	1.36327	0.395231	3.44668	0.000567528	0.00365195
ENSMUSG00000037922	Bank1	147.729	1.33626	0.381343	3.51232	0.000444219	0.00302453
ENSMUSG00000074207	Adh1	124.094	1.15749	0.254879	4.53616	5.73e-06	0.000108194
ENSMUSG00000089635	Gm16559	3.00451	1.14386	0.386258	2.8042	0.00504418	0.0197873
ENSMUSG00000056025	Clca3a1	169.242	-1.40346	0.230805	-6.09087	1.12e-09	1.25e-07
ENSMUSG00000028255	Clca1	27.0083	1.89707	0.379951	4.89962	9.6e-07	2.65e-05
ENSMUSG00000036960	Clca2	10.3531	-1.35546	0.363285	-3.72442	0.000195768	0.00160381
ENSMUSG00000036853	Mcoln3	25.8258	1.09269	0.31614	3.43072	0.000601979	0.00381295
ENSMUSG00000011008	Mcoln2	536.6	-1.01739	0.185802	-5.47942	4.27e-08	2.25e-06
ENSMUSG00000105357	Gm42647	29.3537	-1.05065	0.289515	-3.64181	0.000270723	0.0020538
ENSMUSG00000028036	Ptgfr	44.2866	1.24163	0.304584	4.05756	4.96e-05	0.000559577
ENSMUSG00000105403	Gm43618	2.78993	1.22435	0.393042	2.88752	0.00388292	0.0161566
ENSMUSG00000090017	Gm16213	17.8167	1.83641	0.358625	5.00383	5.62e-07	1.77e-05
ENSMUSG00000105337	1700094M23Rik	8.36966	-1.00493	0.327236	-3.02621	0.00247639	0.0114067
ENSMUSG00000078161	Erich3	757.871	-1.05279	0.211877	-4.98638	6.15e-07	1.89e-05
ENSMUSG00000118443	Gm18589	2.59569	-1.05524	0.396525	-2.61231	0.00899322	0.0313661
ENSMUSG00000085084	4930570G19Rik	4.34087	1.20154	0.362571	3.15833	0.00158676	0.00805362
ENSMUSG00000040037	Negr1	16.7869	1.36763	0.344279	3.91584	9.01e-05	0.000882389
ENSMUSG00000104696	Gm42946	2.73695	1.50325	0.394929	3.38889	0.000701766	0.00429764
ENSMUSG00000104347	Gm37689	211.518	-1.25972	0.268299	-4.71003	2.48e-06	5.53e-05
ENSMUSG00000041261	Car8	966.181	1.06828	0.197331	5.41268	6.21e-08	3.08e-06
ENSMUSG00000041235	Chd7	3348.57	-1.17662	0.222438	-5.29365	1.2e-07	5.18e-06
ENSMUSG00000084215	Gm11814	12.2182	-1.03769	0.320959	-3.22967	0.00123935	0.00663181
ENSMUSG00000086765	Gm11827	15.7354	-2.0795	0.376749	-5.49254	3.96e-08	2.13e-06
ENSMUSG00000040569	Slc26a7	1.59675	-1.38582	0.392082	-3.48238	0.000496985	0.00329297
ENSMUSG00000085112	A530072M11Rik	10.6798	1.12438	0.332723	3.31828	0.00090575	0.00522833
ENSMUSG00000083725	Gm11865	2.93884	1.37825	0.393106	3.15031	0.00163099	0.00823616
ENSMUSG00000087049	Bach2it1	21.5766	1.08604	0.246531	4.37423	1.22e-05	0.000191196
ENSMUSG00000084611	Gm24371	6.93864	1.17114	0.363507	3.16215	0.0015661	0.00796907
ENSMUSG00000040128	Pnrc1	2027.95	-1.21606	0.215551	-5.65009	1.6e-08	1.05e-06
ENSMUSG00000028300	C9orf72	1160.26	-1.1078	0.210069	-5.28588	1.25e-07	5.35e-06
ENSMUSG00000028444	Cntfr	8.22733	-1.72304	0.375298	-4.43961	9.01e-06	0.000151536
ENSMUSG00000118433	Gm50471	2.69103	1.06238	0.395352	2.52534	0.0115586	0.0381842
ENSMUSG00000087142	Gm12454	9.51437	1.01835	0.341114	2.94768	0.00320169	0.0139049
ENSMUSG00000014030	Pax5	70.9779	1.32233	0.376511	3.50948	0.000448987	0.00304658
ENSMUSG00000086211	Gm12462	7.1412	1.44559	0.393654	3.53867	0.000402154	0.00280032
ENSMUSG00000039813	Tbc1d2	1010.2	-1.22643	0.233037	-5.26925	1.37e-07	5.7e-06
ENSMUSG00000086712	AI427809	17.9691	1.20357	0.335513	3.55693	0.000375216	0.00264777
ENSMUSG00000028420	Tmem38b	618.417	-1.18404	0.2345	-5.0617	4.16e-07	1.38e-05
ENSMUSG00000087070	Gm12505	5.81623	-1.25928	0.386905	-3.26124	0.00110925	0.00609706
ENSMUSG00000038578	Susd1	121.302	-1.18962	0.269589	-4.42748	9.53e-06	0.000158115
ENSMUSG00000086139	Gm11211	2.80838	1.1899	0.391537	2.82773	0.00468792	0.0186974
ENSMUSG00000028356	Ambp	9.34325	-1.81601	0.363089	-4.81856	1.45e-06	3.66e-05
ENSMUSG00000039196	Orm1	2027.75	-2.23025	0.354653	-6.63671	3.21e-11	6.63e-09
ENSMUSG00000028359	Orm3	171.734	-2.42719	0.283664	-8.60925	7.35e-18	1.67e-13
ENSMUSG00000061540	Orm2	239.432	-1.27822	0.224258	-5.71435	1.1e-08	7.66e-07
ENSMUSG00000028364	Tnc	6556.34	-1.5607	0.30958	-5.13596	2.81e-07	1.02e-05
ENSMUSG00000073821	8030451A03Rik	65.205	-1.21036	0.284205	-4.29132	1.78e-05	0.000255519
ENSMUSG00000081941	Gm11218	6.8936	-1.5358	0.351674	-4.17275	3.01e-05	0.000385621
ENSMUSG00000028370	Pappa	733.829	-2.08052	0.363636	-6.06773	1.3e-09	1.41e-07
ENSMUSG00000028373	Astn2	131.602	1.24498	0.217907	5.70713	1.15e-08	7.93e-07
ENSMUSG00000028351	Brinp1	44.5514	-1.02156	0.240175	-4.2556	2.08e-05	0.00029234
ENSMUSG00000080780	Gm11252	19.9023	1.2569	0.30186	4.12085	3.77e-05	0.00045426
ENSMUSG00000028488	Sh3gl2	21.9191	1.13233	0.275716	4.07514	4.6e-05	0.000528115
ENSMUSG00000037996	Slc24a2	5.25176	1.65738	0.36037	4.25492	2.09e-05	0.000292704
ENSMUSG00000085931	Gm12648	18.1558	-1.34849	0.378272	-3.69329	0.000221372	0.00176333
ENSMUSG00000081508	Gm12654	6.86356	-1.10456	0.397115	-3.24183	0.00118766	0.00640063
ENSMUSG00000015224	Cyp2j9	22.8723	1.09943	0.248039	4.39592	1.1e-05	0.000176737
ENSMUSG00000076294	Gm26154	4.29298	1.15617	0.363532	3.03782	0.00238293	0.0110657
ENSMUSG00000035407	Kank4	84.4921	1.14255	0.231527	4.92744	8.33e-07	2.38e-05
ENSMUSG00000085721	Gm12796	9.35506	-1.22767	0.345823	-3.51621	0.00043775	0.00298704
ENSMUSG00000028525	Pde4b	3705.26	-1.12461	0.235975	-4.77388	1.81e-06	4.35e-05
ENSMUSG00000085181	Gm12709	3.58277	-1.11822	0.389859	-2.74445	0.00606129	0.0229728
ENSMUSG00000034919	Ttc22	46.5411	-1.06322	0.246066	-4.32205	1.55e-05	0.000229544
ENSMUSG00000087289	4933424M12Rik	2.79598	1.33126	0.395279	3.11958	0.00181106	0.00893049
ENSMUSG00000028600	Podn	124.665	1.05677	0.308254	3.42123	0.000623383	0.00391474
ENSMUSG00000059027	9630013D21Rik	10.3898	1.03795	0.354812	2.88352	0.00393256	0.0163282
ENSMUSG00000028680	Plk3	1531.66	-2.05365	0.272832	-7.58561	3.31e-14	2.72e-11
ENSMUSG00000086320	Gm12840	25.7415	-1.97498	0.36374	-5.42755	5.71e-08	2.88e-06
ENSMUSG00000028645	Slc2a1	2770.87	-1.42746	0.240985	-5.94163	2.82e-09	2.56e-07
ENSMUSG00000088552	Mir1957a	44.6739	-1.42193	0.27811	-5.11942	3.06e-07	1.1e-05
ENSMUSG00000086683	Gm12867	124.665	-1.36932	0.242275	-5.6665	1.46e-08	9.68e-07
ENSMUSG00000085505	Gm12868	16.9423	-1.40058	0.352243	-4.01647	5.91e-05	0.000639236
ENSMUSG00000048899	Rimkla	8.67254	1.19369	0.322391	3.61863	0.000296162	0.00219836
ENSMUSG00000028626	Col9a2	5.8497	-1.25685	0.388006	-3.1982	0.0013829	0.00719704
ENSMUSG00000049878	Rlf	2055.83	-1.07495	0.199299	-5.4017	6.6e-08	3.24e-06
ENSMUSG00000046093	Hpcal4	24.9931	1.57061	0.37425	4.13425	3.56e-05	0.000435702
ENSMUSG00000028871	Rspo1	54.9031	1.1463	0.313663	3.64234	0.000270169	0.00205294
ENSMUSG00000042677	Zc3h12a	1150.82	-1.33775	0.232083	-5.77631	7.64e-09	5.65e-07
ENSMUSG00000028859	Csf3r	3132.82	-1.20029	0.194822	-6.17062	6.8e-10	8.32e-08
ENSMUSG00000086961	Gm12946	15.925	-1.08276	0.344108	-3.1217	0.00179808	0.00888388
ENSMUSG00000084088	Gm12941	7.1983	1.36058	0.338014	3.87721	0.000105662	0.000996536
ENSMUSG00000046623	Gjb4	62.7766	-1.07287	0.286424	-3.76227	0.000168381	0.00142462
ENSMUSG00000062545	Tlr12	147.786	1.42148	0.364536	3.87702	0.000105745	0.000996536
ENSMUSG00000001334	Fndc5	20.7772	1.88322	0.372551	4.97237	6.61e-07	1.98e-05
ENSMUSG00000048485	Zbtb8b	27.672	-1.34205	0.347555	-3.94685	7.92e-05	0.00079658
ENSMUSG00000047945	Marcksl1	1125.73	-1.16256	0.219148	-5.31073	1.09e-07	4.79e-06
ENSMUSG00000000409	Lck	401.393	1.02191	0.298529	3.42011	0.000625958	0.00392826
ENSMUSG00000070729	Gm12966	212.075	-1.01951	0.254298	-4.0026	6.27e-05	0.000669077
ENSMUSG00000028776	Tinagl1	1076.3	-1.48563	0.214141	-6.94391	3.81e-12	1.25e-09
ENSMUSG00000028893	Sesn2	324.708	-1.28843	0.298981	-4.31644	1.59e-05	0.000234529
ENSMUSG00000086997	Gm12981	32.1131	-1.03176	0.308329	-3.35014	0.000807708	0.00478061
ENSMUSG00000049649	Gpr3	4.60862	-1.76031	0.39162	-4.12422	3.72e-05	0.000450412
ENSMUSG00000028862	Map3k6	246.413	-1.49135	0.329181	-4.57003	4.88e-06	9.55e-05
ENSMUSG00000003038	Hmgn2	442.412	-1.14048	0.232469	-4.90844	9.18e-07	2.58e-05
ENSMUSG00000050966	Lin28a	62.9974	-2.00886	0.385369	-5.66455	1.47e-08	9.74e-07
ENSMUSG00000028843	Sh3bgrl3	340.245	-1.01789	0.227013	-4.47935	7.49e-06	0.000132944
ENSMUSG00000084986	Gm16224	10.3634	1.1052	0.36167	3.01042	0.00260885	0.0118524
ENSMUSG00000083430	Gm13006	12.2248	-1.37827	0.365391	-3.79575	0.000147198	0.00128637
ENSMUSG00000045349	Sh2d5	46.222	-1.9311	0.368142	-5.42172	5.9e-08	2.96e-06
ENSMUSG00000028753	Vwa5b1	2.25071	-1.11679	0.395692	-2.87455	0.00404599	0.0166932
ENSMUSG00000041202	Pla2g2d	44.7251	1.13631	0.335524	3.3762	0.000734933	0.00445383
ENSMUSG00000025330	Padi4	291.301	-2.44787	0.358067	-7.08529	1.39e-12	5.53e-10
ENSMUSG00000073733	Cplane2	11.829	-1.08082	0.308248	-3.4883	0.000486099	0.00324008
ENSMUSG00000028967	Errfi1	1915.55	-1.15916	0.242062	-4.80623	1.54e-06	3.85e-05
ENSMUSG00000085593	4930589P08Rik	2.95436	-1.41937	0.395839	-3.29655	0.000978798	0.00554612
ENSMUSG00000085724	Gm13096	6.62978	1.21894	0.333189	3.52929	0.000416676	0.00287692
ENSMUSG00000057751	Megf6	192.141	1.02667	0.223152	4.60012	4.22e-06	8.46e-05
ENSMUSG00000085069	Prdm16os	16.2366	1.17824	0.324013	3.58961	0.00033117	0.00240245
ENSMUSG00000058183	Mmel1	6.26391	1.08923	0.327951	3.22156	0.00127493	0.00677789
ENSMUSG00000078487	Ankrd65	6.18226	1.17612	0.360265	3.18085	0.00146845	0.00755348
ENSMUSG00000015652	Steap1	56.6213	-1.30112	0.30533	-4.30737	1.65e-05	0.000241784
ENSMUSG00000089562	Gm24666	6.02158	1.10882	0.348916	3.09291	0.00198202	0.00957044
ENSMUSG00000061601	Pclo	39.9224	1.04798	0.234456	4.45486	8.39e-06	0.000144104
ENSMUSG00000096878	Gm21083	4.429	-1.14647	0.387515	-2.94532	0.00322625	0.0139898
ENSMUSG00000109903	Gm28710	25.0423	-1.86654	0.369808	-5.24003	1.61e-07	6.48e-06
ENSMUSG00000106498	Gm43032	1.96476	1.01057	0.396097	2.49526	0.0125866	0.0407787
ENSMUSG00000104913	Gm6560	220.087	-1.16323	0.226485	-5.14538	2.67e-07	9.8e-06
ENSMUSG00000105042	Gm42509	14.2868	1.59642	0.339674	4.60589	4.11e-06	8.27e-05
ENSMUSG00000028978	Nos3	121.856	-1.09108	0.195724	-5.56778	2.58e-08	1.49e-06
ENSMUSG00000055235	Wdr86	28.7833	1.12353	0.268615	4.15911	3.19e-05	0.000401636
ENSMUSG00000105946	Gm43776	4.40922	1.12347	0.378577	2.90175	0.00371088	0.0155882
ENSMUSG00000002633	Shh	17.446	1.67363	0.389124	4.20112	2.66e-05	0.000349799
ENSMUSG00000097726	9530036O11Rik	7.14182	1.53795	0.364365	4.04411	5.25e-05	0.000583951
ENSMUSG00000025746	Il6	618.79	-1.23239	0.349362	-3.63034	0.000283048	0.00212167
ENSMUSG00000044576	Garem2	15.2847	-1.87108	0.314346	-5.77316	7.78e-09	5.71e-07
ENSMUSG00000049265	Kcnk3	62.1899	1.17064	0.279672	4.1752	2.98e-05	0.000382545
ENSMUSG00000029161	Cgref1	32.6715	-1.08686	0.284515	-3.8321	0.000127053	0.00114995
ENSMUSG00000006642	Tcf23	13.1607	-1.27035	0.318989	-3.94061	8.13e-05	0.000811972
ENSMUSG00000107355	AI839979	123.826	-1.53935	0.254336	-6.07055	1.27e-09	1.4e-07
ENSMUSG00000102759	Gm10463	9.22148	-1.18205	0.379929	-3.06743	0.00215906	0.0102322
ENSMUSG00000029135	Fosl2	4893.52	-1.27133	0.225744	-5.64002	1.7e-08	1.1e-06
ENSMUSG00000037379	Spon2	89.4003	1.80272	0.397228	4.61178	3.99e-06	8.12e-05
ENSMUSG00000045102	Poln	25.7236	-1.02804	0.352701	-2.94294	0.00325116	0.0140672
ENSMUSG00000037224	Zfyve28	42.0724	1.05786	0.282027	3.73859	0.000185057	0.00153305
ENSMUSG00000086291	Gm15513	13.6784	1.02463	0.306347	3.31177	0.000927087	0.00531793
ENSMUSG00000109572	Cfap99	20.9041	1.0543	0.284992	3.67934	0.000233836	0.00183587
ENSMUSG00000029120	Ppp2r2c	20.4214	1.41945	0.375544	3.70415	0.000212104	0.00170705
ENSMUSG00000117286	Gm1043	10.1317	1.01945	0.328847	3.06808	0.00215438	0.0102243
ENSMUSG00000048450	Msx1	21.1445	1.11314	0.247265	4.46119	8.15e-06	0.00014157
ENSMUSG00000039753	Fbxl5	16897.7	-1.76964	0.286065	-6.25459	3.99e-10	5.32e-08
ENSMUSG00000104728	Gm42462	1060.09	-2.0913	0.310774	-6.85746	7.01e-12	1.92e-09
ENSMUSG00000104823	Gm43182	817.123	-2.01265	0.294156	-6.93129	4.17e-12	1.34e-09
ENSMUSG00000106609	Gm43181	1400.85	-2.13364	0.316454	-6.8726	6.3e-12	1.79e-09
ENSMUSG00000086479	Gm16014	145.865	-1.09181	0.227147	-4.81792	1.45e-06	3.67e-05
ENSMUSG00000087281	Gm16015	60.7058	-1.06065	0.238013	-4.47153	7.77e-06	0.000136767
ENSMUSG00000105502	Gm42536	13.5576	1.15968	0.314261	3.6425	0.000270006	0.00205283
ENSMUSG00000105184	Gm42537	8.69832	1.19791	0.340674	3.44355	0.000574123	0.00367995
ENSMUSG00000104634	Gm42461	2.26192	1.09898	0.3953	2.59501	0.00945885	0.0326616
ENSMUSG00000105663	Gm43606	2.58649	1.03784	0.391118	2.52305	0.0116341	0.0383621
ENSMUSG00000106292	Gm43174	4.49066	1.17182	0.380948	2.94639	0.00321506	0.0139564
ENSMUSG00000104868	Gm9954	6.48495	-1.0908	0.351263	-3.06785	0.00215608	0.0102251
ENSMUSG00000105402	Gm3716	8.34746	1.5809	0.370722	4.11819	3.82e-05	0.000457422
ENSMUSG00000037913	Tmem156	199.23	-1.15277	0.181046	-6.37375	1.84e-10	2.83e-08
ENSMUSG00000089337	Gm24346	24.896	-1.13052	0.273965	-4.11168	3.93e-05	0.000466446
ENSMUSG00000106682	Gm42648	142.478	-1.00459	0.205197	-4.9026	9.46e-07	2.62e-05
ENSMUSG00000107254	Gm43769	7.3715	-1.41258	0.362226	-3.81305	0.000137263	0.00122252
ENSMUSG00000029206	Nsun7	27.9912	1.17947	0.223249	5.24563	1.56e-07	6.34e-06
ENSMUSG00000092060	Bend4	550.367	-1.19903	0.225326	-5.33331	9.64e-08	4.33e-06
ENSMUSG00000097840	Gm26756	21.8166	-1.20393	0.312085	-3.86681	0.000110266	0.00103148
ENSMUSG00000106832	Gm42632	54.4327	-1.53232	0.286749	-5.36652	8.03e-08	3.81e-06
ENSMUSG00000029211	Gabra4	3.18715	1.44417	0.382779	3.43466	0.000593294	0.00377078
ENSMUSG00000067220	Cnga1	7.53728	1.34998	0.393251	3.36769	0.000758017	0.00455022
ENSMUSG00000067219	Nipal1	97.3168	-1.0509	0.315972	-3.36362	0.000769278	0.00459508
ENSMUSG00000052154	Gm9870	7.87759	-1.17787	0.374686	-3.17767	0.00148462	0.00761627
ENSMUSG00000107386	Gm42800	27.6125	-2.81049	0.376876	-6.86028	6.87e-12	1.9e-09
ENSMUSG00000106746	2900064F13Rik	1.66793	1.10498	0.388498	2.77831	0.00546426	0.0211248
ENSMUSG00000079067	Hmgn2-ps1	10.7884	-1.04312	0.351262	-2.95219	0.00315528	0.0137483
ENSMUSG00000079451	Tmprss11g	7.61492	-1.29674	0.347099	-3.67035	0.000242222	0.00188698
ENSMUSG00000029373	Pf4	117.298	-1.37058	0.323911	-4.27192	1.94e-05	0.000275113
ENSMUSG00000029379	Cxcl3	423.033	-1.46325	0.378467	-4.11304	3.9e-05	0.000464311
ENSMUSG00000029380	Cxcl1	1695.24	-1.50702	0.271713	-5.58896	2.28e-08	1.35e-06
ENSMUSG00000058427	Cxcl2	5932.92	-2.60699	0.384746	-8.0458	8.57e-16	1.41e-12
ENSMUSG00000035020	Epgn	7.05896	-1.24009	0.382243	-3.31485	0.000916917	0.00528022
ENSMUSG00000029377	Ereg	693.639	-2.14978	0.374153	-6.35357	2.1e-10	3.12e-08
ENSMUSG00000107301	Gm43688	1.91528	-1.05278	0.394375	-2.72642	0.00640247	0.0239888
ENSMUSG00000096035	Odaph	10.9883	-1.12178	0.332441	-3.35744	0.000786673	0.00467994
ENSMUSG00000029409	U90926	3.7903	-1.663	0.394886	-3.77744	0.000158446	0.00136079
ENSMUSG00000029417	Cxcl9	4721.61	1.16173	0.353187	3.2761	0.00105252	0.005872
ENSMUSG00000034855	Cxcl10	2611.37	-1.14584	0.350489	-3.28778	0.00100982	0.00567921
ENSMUSG00000023078	Cxcl13	2199.47	-1.28438	0.255908	-5.05487	4.31e-07	1.42e-05
ENSMUSG00000105006	Gm9484	8.63763	-1.17668	0.350494	-3.31888	0.000903778	0.00521965
ENSMUSG00000029338	Antxr2	2301.02	-1.40461	0.253383	-5.55982	2.7e-08	1.53e-06
ENSMUSG00000105801	C430019N01Rik	186.01	-1.40957	0.292234	-4.86291	1.16e-06	3.06e-05
ENSMUSG00000029335	Bmp3	175.972	1.15581	0.268255	4.30458	1.67e-05	0.000243952
ENSMUSG00000035273	Hpse	563.39	1.25609	0.25995	4.82894	1.37e-06	3.51e-05
ENSMUSG00000029314	Gpat3	603.716	-1.78887	0.255297	-7.04416	1.87e-12	7.23e-10
ENSMUSG00000106178	Gm42987	81.7186	-1.85823	0.322981	-5.84742	4.99e-09	4.05e-07
ENSMUSG00000029321	Slc10a6	262.676	-1.20842	0.254947	-4.75216	2.01e-06	4.68e-05
ENSMUSG00000053268	Dspp	4.93402	-1.50682	0.396615	-4.25407	2.1e-05	0.000293296
ENSMUSG00000029299	Abcg3	77.7996	1.81252	0.34106	5.28574	1.25e-07	5.35e-06
ENSMUSG00000105555	Gm43856	2.671	1.1585	0.394889	2.72372	0.00645516	0.0241279
ENSMUSG00000034438	Gbp8	4002.53	1.29699	0.330003	3.91913	8.89e-05	0.000872874
ENSMUSG00000092021	Gbp11	638.505	1.08546	0.363335	2.96965	0.00298136	0.01313
ENSMUSG00000099061	Gm28050	2.68891	-1.22307	0.396767	-2.90299	0.00369619	0.0155444
ENSMUSG00000101237	Gm29464	1.96758	-1.37198	0.395588	-3.20412	0.00135475	0.00708488
ENSMUSG00000090961	Vmn2r8	4.52804	1.52641	0.384831	3.70317	0.000212926	0.00171268
ENSMUSG00000093756	Gm18594	8.66796	2.01913	0.373552	5.09587	3.47e-07	1.21e-05
ENSMUSG00000091624	Vmn2r9	30.1281	1.57941	0.339224	4.60627	4.1e-06	8.27e-05
ENSMUSG00000093479	Gm20629	4.04495	1.15823	0.376218	2.94784	0.00320001	0.0139019
ENSMUSG00000093510	Vmn2r-ps21	17.6855	1.34272	0.306032	4.32411	1.53e-05	0.000227837
ENSMUSG00000067010	Vmn2r10	7.05018	1.31564	0.353312	3.61755	0.000297407	0.00220561
ENSMUSG00000076163	Mir701	3.11194	1.00119	0.39688	2.4262	0.0152577	0.0473589
ENSMUSG00000105027	Gm43676	3.42842	1.05653	0.376148	2.64791	0.00809901	0.0288681
ENSMUSG00000097767	Miat	5.88986	1.28441	0.377342	3.23928	0.00119831	0.00644932
ENSMUSG00000029352	Crybb3	17.4918	-1.13325	0.328685	-3.45953	0.000541116	0.00351646
ENSMUSG00000106659	Gm42161	12.6636	1.11121	0.301544	3.62728	0.000286424	0.00213917
ENSMUSG00000042010	Acacb	123.225	1.01901	0.241845	4.21119	2.54e-05	0.000338727
ENSMUSG00000041930	Fam222a	8.90622	1.30343	0.321355	3.94782	7.89e-05	0.000794778
ENSMUSG00000087477	Gm13822	33.4675	-1.34313	0.329395	-4.10418	4.06e-05	0.000477376
ENSMUSG00000041827	Oasl1	1828.86	-1.13786	0.345588	-3.3218	0.000894372	0.005186
ENSMUSG00000029544	Cabp1	16.4063	1.33446	0.291717	4.51355	6.38e-06	0.000118007
ENSMUSG00000107263	Gm42471	5.16392	1.14809	0.384411	2.89897	0.00374395	0.0156978
ENSMUSG00000061578	Ksr2	10.027	1.05482	0.356766	2.91318	0.00357765	0.0151531
ENSMUSG00000106915	Gm42655	1.78274	-1.11139	0.388527	-2.61402	0.00894842	0.0312411
ENSMUSG00000043036	Ccdc63	21.6346	-1.7904	0.356842	-5.01809	5.22e-07	1.66e-05
ENSMUSG00000104830	5830487J09Rik	10.7517	1.03465	0.298845	3.41807	0.000630667	0.00394715
ENSMUSG00000045502	Hcar2	4377.78	-2.07536	0.296223	-7.10879	1.17e-12	4.87e-10
ENSMUSG00000049241	Hcar1	5.90539	1.09713	0.361643	2.97953	0.00288691	0.0128192
ENSMUSG00000104818	Gm43661	16.076	-1.60681	0.354638	-4.55971	5.12e-06	9.96e-05
ENSMUSG00000072612	Gm10382	73.3953	-1.38229	0.291165	-4.74253	2.11e-06	4.87e-05
ENSMUSG00000034324	Tmem132c	57.0031	1.68815	0.379194	4.38325	1.17e-05	0.000185315
ENSMUSG00000087104	Tmem132cos	4.79515	1.32165	0.395323	3.20047	0.00137202	0.00715325
ENSMUSG00000072591	Fzd10os	2.31279	1.3135	0.396573	2.99635	0.00273235	0.0122874
ENSMUSG00000025340	Rabgef1	1530.99	-1.54747	0.258772	-6.00258	1.94e-09	1.9e-07
ENSMUSG00000094092	Gm15921	32.2566	-1.19738	0.307046	-3.91197	9.15e-05	0.000894171
ENSMUSG00000106516	Gm42441	3.36335	1.0042	0.395536	2.47504	0.013322	0.0425972
ENSMUSG00000047501	Cldn4	434.948	-1.01575	0.238777	-4.25993	2.04e-05	0.000287224
ENSMUSG00000039886	Tmem120a	265.769	-1.05757	0.224914	-4.70749	2.51e-06	5.57e-05
ENSMUSG00000029699	Ssc4d	35.5866	-1.08688	0.281545	-3.87002	0.000108828	0.00102042
ENSMUSG00000005057	Sh2b2	300.476	-1.17763	0.209537	-5.6278	1.83e-08	1.15e-06
ENSMUSG00000037428	Vgf	2.98636	-1.11536	0.39604	-2.71228	0.00668216	0.0248388
ENSMUSG00000037411	Serpine1	8646.12	-1.92051	0.339556	-5.81261	6.15e-09	4.74e-07
ENSMUSG00000118522	CAAA01077340.1	12.2357	-1.21867	0.379586	-3.32794	0.000874892	0.00510247
ENSMUSG00000023328	Ache	8.54073	-1.00534	0.361445	-2.76029	0.00577497	0.0220978
ENSMUSG00000066684	Pilrb1	182.494	-1.01919	0.206566	-4.9377	7.9e-07	2.28e-05
ENSMUSG00000106478	Gm36551	23.7974	-1.82744	0.353578	-5.18066	2.21e-07	8.44e-06
ENSMUSG00000105649	Gm43494	2.2289	-1.20485	0.395328	-2.82554	0.00472015	0.0188017
ENSMUSG00000029727	Cyp3a13	17.2592	-1.31359	0.285611	-4.56028	5.11e-06	9.94e-05
ENSMUSG00000109713	Pvrig	40.5343	1.15081	0.340499	3.36676	0.000760564	0.00456257
ENSMUSG00000018143	Mafk	1054.12	-1.12193	0.221957	-5.05337	4.34e-07	1.43e-05
ENSMUSG00000050022	Amz1	164.597	1.32762	0.283055	4.68167	2.85e-06	6.24e-05
ENSMUSG00000036526	Card11	512.871	1.22299	0.271402	4.50335	6.69e-06	0.000122376
ENSMUSG00000029576	Radil	126.696	1.11393	0.233344	4.77124	1.83e-06	4.38e-05
ENSMUSG00000074817	Papolb	32.3161	1.33161	0.267399	4.94935	7.45e-07	2.19e-05
ENSMUSG00000106188	Gm9710	17.0204	-1.88776	0.382767	-5.04693	4.49e-07	1.48e-05
ENSMUSG00000029641	Rasl11a	75.4622	1.05979	0.198069	5.34265	9.16e-08	4.15e-06
ENSMUSG00000042817	Flt3	112.305	1.32689	0.320843	4.12191	3.76e-05	0.000452974
ENSMUSG00000107388	Gm42788	11.1937	1.05589	0.28943	3.58669	0.000334898	0.00242145
ENSMUSG00000100465	Gm29264	9.13881	-1.39026	0.349102	-3.91655	8.98e-05	0.000880408
ENSMUSG00000060063	Alox5ap	1605.47	-2.24981	0.321839	-7.12239	1.06e-12	4.48e-10
ENSMUSG00000064704	n-R5s180	5.19088	-1.15517	0.388026	-2.98403	0.00284483	0.0126828
ENSMUSG00000107317	Gm19719	124.801	-1.47603	0.244575	-6.04748	1.47e-09	1.56e-07
ENSMUSG00000029659	Medag	215	-1.79328	0.321236	-5.6886	1.28e-08	8.63e-07
ENSMUSG00000106750	Gm43151	20.4487	-1.03669	0.351998	-3.00673	0.00264074	0.0119603
ENSMUSG00000106777	Gm43150	25.3449	-1.24227	0.333462	-3.79169	0.000149625	0.00130268
ENSMUSG00000029657	Hsph1	693.681	1.09144	0.235404	4.63829	3.51e-06	7.37e-05
ENSMUSG00000044156	Hepacam2	16.283	1.48186	0.363993	3.99033	6.6e-05	0.000696636
ENSMUSG00000023964	Calcr	71.4539	-1.17798	0.197759	-5.94959	2.69e-09	2.47e-07
ENSMUSG00000083041	Gmfg-ps	27.3852	-1.05724	0.282217	-3.7429	0.000181909	0.00151376
ENSMUSG00000002588	Pon1	83.1893	1.00824	0.287906	3.4957	0.000472818	0.00316897
ENSMUSG00000042607	Asb4	50.7177	-1.22153	0.264977	-4.61902	3.86e-06	7.89e-05
ENSMUSG00000019577	Pdk4	177.314	-1.75333	0.337493	-5.29121	1.22e-07	5.22e-06
ENSMUSG00000029752	Asns	414.918	-1.29271	0.272146	-4.76872	1.85e-06	4.41e-05
ENSMUSG00000032625	Thsd7a	186.909	-1.30306	0.262152	-4.99423	5.91e-07	1.84e-05
ENSMUSG00000107422	Gm44129	6.91368	-1.7755	0.362848	-4.5441	5.52e-06	0.000105297
ENSMUSG00000098052	Gm5300	12.2067	-1.74504	0.39587	-4.70318	2.56e-06	5.67e-05
ENSMUSG00000029552	Tes	1549.21	-1.1205	0.237499	-4.73212	2.22e-06	5.07e-05
ENSMUSG00000080767	Gm15595	14.0704	1.06647	0.266681	3.94882	7.85e-05	0.00079257
ENSMUSG00000106874	Gm20186	862.031	-1.1963	0.244158	-4.90953	9.13e-07	2.57e-05
ENSMUSG00000029678	Hyal5	4.22558	1.75012	0.392669	4.02793	5.63e-05	0.000615061
ENSMUSG00000048022	Tmem229a	10.7886	1.40872	0.384339	3.57356	0.000352154	0.00252074
ENSMUSG00000024211	Grm8	8.16944	1.40355	0.392772	3.4547	0.000550915	0.00356779
ENSMUSG00000043421	Hilpda	602.947	-1.50203	0.27574	-5.48445	4.15e-08	2.2e-06
ENSMUSG00000079652	Fam71f2	26.2389	-1.23846	0.311165	-3.97956	6.9e-05	0.000718357
ENSMUSG00000059022	Kcp	24.6033	1.10257	0.28261	3.87999	0.000104461	0.000990401
ENSMUSG00000086763	Plxna4os1	36.3743	1.03491	0.290117	3.55808	0.000373577	0.0026399
ENSMUSG00000107103	Gm43164	64.1368	1.04625	0.194242	5.3761	7.61e-08	3.65e-06
ENSMUSG00000029838	Ptn	10.3223	2.29062	0.386756	5.51477	3.49e-08	1.9e-06
ENSMUSG00000080242	Atp6v0c-ps2	991.655	-1.03642	0.199628	-5.20273	1.96e-07	7.65e-06
ENSMUSG00000038600	Atp6v0a4	64.6157	-1.4238	0.307776	-4.64204	3.45e-06	7.26e-05
ENSMUSG00000029829	Tmem213	2.82927	-1.37165	0.393584	-3.21583	0.00130069	0.00687827
ENSMUSG00000077339	Gm23010	6.37121	1.31122	0.345307	3.65395	0.000258235	0.00198443
ENSMUSG00000115026	Gm49041	27.7345	-1.79505	0.300392	-5.91974	3.22e-09	2.87e-07
ENSMUSG00000068601	Gm10244	2.07535	1.62916	0.394699	3.68724	0.000226701	0.0017945
ENSMUSG00000068587	Mgam	1782.74	-2.09409	0.316299	-6.75458	1.43e-11	3.51e-09
ENSMUSG00000076467	Trbv13-1	14.8126	1.40316	0.370298	3.73048	0.000191119	0.00157301
ENSMUSG00000095668	Trbd1	7.19065	1.21808	0.36513	3.24478	0.00117541	0.0063543
ENSMUSG00000076483	Trbj1-1	5.18083	1.15873	0.387896	2.85044	0.00436584	0.0177065
ENSMUSG00000076485	Trbj1-3	12.9783	1.14402	0.3392	3.33236	0.000861135	0.00503698
ENSMUSG00000076487	Trbj1-5	15.7713	1.31949	0.338105	3.85132	0.000117484	0.00108409
ENSMUSG00000029868	Trpv6	80.2275	-1.59867	0.298244	-5.39825	6.73e-08	3.29e-06
ENSMUSG00000039419	Cntnap2	8.21199	1.14192	0.324376	3.45001	0.000560557	0.0036171
ENSMUSG00000108180	Gm44141	9.44936	1.1393	0.356238	3.13827	0.00169946	0.00850556
ENSMUSG00000043931	Gimap7	156.753	1.01157	0.358312	2.81161	0.00492942	0.0194296
ENSMUSG00000023403	Stk31	3.69352	-1.02066	0.386447	-2.59099	0.00957014	0.032962
ENSMUSG00000029819	Npy	21.2198	-1.39454	0.3637	-3.94403	8.01e-05	0.000803114
ENSMUSG00000099221	Mir6371	1.50431	1.03794	0.382586	2.83679	0.00455698	0.0182872
ENSMUSG00000108170	Gm43966	14.6757	-1.3909	0.307216	-4.46751	7.91e-06	0.000138571
ENSMUSG00000043496	Tril	22.2376	1.63121	0.382919	4.15163	3.3e-05	0.000412394
ENSMUSG00000052955	Cpvl	5.34557	-1.15582	0.386979	-3.03398	0.00241354	0.0111744
ENSMUSG00000003477	Inmt	1533.9	1.23149	0.304951	4.03232	5.52e-05	0.000607494
ENSMUSG00000108228	6430584L05Rik	7.10603	1.41161	0.374415	3.62205	0.00029228	0.00217361
ENSMUSG00000037973	Itprid1	47.7459	1.36565	0.300932	4.52066	6.16e-06	0.00011495
ENSMUSG00000045441	Gprin3	514.231	1.15364	0.215268	5.35918	8.36e-08	3.92e-06
ENSMUSG00000049001	Ndnf	3070.41	1.66252	0.276805	5.99869	1.99e-09	1.94e-07
ENSMUSG00000107653	Gm31520	2.82726	1.48124	0.393548	3.37461	0.000739205	0.00447194
ENSMUSG00000053442	4930597O21Rik	4.16641	-1.11195	0.379001	-2.84641	0.00442158	0.017878
ENSMUSG00000064987	Gm25260	2.00398	-1.00842	0.38883	-2.51213	0.0120004	0.0393636
ENSMUSG00000036390	Gadd45a	294.008	-1.96911	0.331364	-5.99272	2.06e-09	1.99e-07
ENSMUSG00000076550	Igkv4-63	37.1998	1.05178	0.397861	2.63032	0.00853041	0.0300677
ENSMUSG00000055027	Smyd1	19.7339	1.31439	0.315035	4.12829	3.65e-05	0.000444224
ENSMUSG00000053044	Cd8b1	96.9979	1.14638	0.369946	3.07849	0.00208049	0.00994779
ENSMUSG00000053470	Kdm3a	2290.34	-1.00868	0.209726	-4.81798	1.45e-06	3.67e-05
ENSMUSG00000108368	Gm45053	71.3901	-1.6575	0.269528	-6.14713	7.89e-10	9.37e-08
ENSMUSG00000000627	Sema4f	116.391	1.2372	0.254528	4.85426	1.21e-06	3.17e-05
ENSMUSG00000068323	Slc4a5	176.555	1.13233	0.228675	4.94833	7.49e-07	2.19e-05
ENSMUSG00000034783	Cd207	6.3547	1.21937	0.396254	2.92593	0.00343424	0.0146994
ENSMUSG00000101655	2310040G24Rik	11.914	1.29298	0.278083	4.54926	5.38e-06	0.000103567
ENSMUSG00000107689	Gm44386	1.37698	1.04792	0.393402	2.58874	0.00963274	0.0330958
ENSMUSG00000033508	Asprv1	5165.31	-2.11313	0.396938	-7.64684	2.06e-14	1.98e-11
ENSMUSG00000001156	Mxd1	9329.56	-1.82315	0.273222	-6.71157	1.93e-11	4.33e-09
ENSMUSG00000108291	Gm44292	839.919	-1.39348	0.261027	-5.35829	8.4e-08	3.93e-06
ENSMUSG00000068263	Efcc1	36.1443	1.27793	0.320905	3.95439	7.67e-05	0.000779189
ENSMUSG00000084950	Gm5577	51.0316	-1.22522	0.267151	-4.59918	4.24e-06	8.48e-05
ENSMUSG00000079477	Rab7	4397.15	-1.34775	0.230097	-5.87289	4.28e-09	3.62e-07
ENSMUSG00000108268	Gm44187	1181.58	-1.94305	0.292478	-6.72548	1.75e-11	4.08e-09
ENSMUSG00000107624	Gm44005	68.2792	1.15905	0.233102	4.9636	6.92e-07	2.05e-05
ENSMUSG00000107966	Gm44001	58.9027	1.02447	0.276529	3.69747	0.000217763	0.00174104
ENSMUSG00000030083	Abtb1	396.795	-1.21782	0.219245	-5.55726	2.74e-08	1.55e-06
ENSMUSG00000090254	Gm1965	1.39467	1.10313	0.391164	2.51442	0.0119227	0.0391506
ENSMUSG00000068231	Vmn1r43	19.3238	-1.37047	0.393237	-4.17912	2.93e-05	0.000378257
ENSMUSG00000056643	Chst13	7.9784	-1.41325	0.39739	-3.80789	0.000140156	0.00123919
ENSMUSG00000034312	Iqsec1	3032.87	-1.17914	0.236249	-4.99768	5.8e-07	1.81e-05
ENSMUSG00000030022	Adamts9	3381.13	-1.01702	0.206281	-4.93589	7.98e-07	2.29e-05
ENSMUSG00000072875	Gpr27	23.5753	-1.5267	0.311318	-4.84858	1.24e-06	3.24e-05
ENSMUSG00000030069	Prok2	202.809	-1.8124	0.39768	-6.73208	1.67e-11	3.96e-09
ENSMUSG00000097548	Gm26748	3.94858	-1.29337	0.39645	-3.7576	0.000171551	0.00144487
ENSMUSG00000107461	Gm44045	194.668	-1.03745	0.203392	-5.11184	3.19e-07	1.13e-05
ENSMUSG00000107690	Gm44044	132.924	-1.15185	0.207325	-5.56341	2.65e-08	1.51e-06
ENSMUSG00000030074	Gxylt2	68.2076	1.24858	0.236587	5.26459	1.41e-07	5.83e-06
ENSMUSG00000107919	Gm7946	15.1075	-1.19853	0.291865	-4.079	4.52e-05	0.000520942
ENSMUSG00000064293	Cntn4	4.78155	1.91386	0.397214	4.30014	1.71e-05	0.000247994
ENSMUSG00000030103	Bhlhe40	1762.7	-1.08377	0.254926	-4.25188	2.12e-05	0.000295513
ENSMUSG00000057604	Lmcd1	156.127	-1.4958	0.317864	-4.73939	2.14e-06	4.93e-05
ENSMUSG00000044574	5031434C07Rik	101.456	-1.34886	0.321197	-4.24801	2.16e-05	0.000299474
ENSMUSG00000107559	Gm44193	62.2835	-1.25426	0.319508	-3.9583	7.55e-05	0.00076877
ENSMUSG00000030278	Cidec	31.8635	1.33408	0.322106	4.11386	3.89e-05	0.000463436
ENSMUSG00000060477	Irak2	2953.33	-1.23584	0.213863	-5.78929	7.07e-09	5.34e-07
ENSMUSG00000107723	Gm43964	40.2303	-1.02334	0.242719	-4.21701	2.48e-05	0.000332004
ENSMUSG00000107846	Gm43963	216.614	-1.21742	0.195311	-6.23762	4.44e-10	5.79e-08
ENSMUSG00000056952	Tatdn2	1984.03	-1.07279	0.210254	-5.1061	3.29e-07	1.16e-05
ENSMUSG00000030302	Atp2b2	15.1616	1.64822	0.352827	4.58693	4.5e-06	8.89e-05
ENSMUSG00000059900	Tmem40	58.3582	-1.83137	0.377388	-5.0338	4.81e-07	1.56e-05
ENSMUSG00000042213	Zfand4	250.832	-1.45107	0.245311	-5.93393	2.96e-09	2.67e-07
ENSMUSG00000025701	Alox5	336.798	-1.83024	0.329637	-5.59373	2.22e-08	1.33e-06
ENSMUSG00000107428	Gm44154	17.5347	1.01177	0.342331	2.92895	0.00340112	0.0145915
ENSMUSG00000107434	Gm4640	10.5756	1.76524	0.381248	4.47941	7.48e-06	0.000132944
ENSMUSG00000002897	Il17ra	2279.65	-1.00007	0.181221	-5.51841	3.42e-08	1.87e-06
ENSMUSG00000086527	Gm15856	8.01172	-1.1446	0.343269	-3.29033	0.00100068	0.0056392
ENSMUSG00000030109	Slc6a12	40.9826	-1.14181	0.315632	-3.65087	0.000261354	0.00200188
ENSMUSG00000030111	A2m	188.046	-1.22999	0.243312	-5.07763	3.82e-07	1.3e-05
ENSMUSG00000030114	Klrg1	26.75	1.59227	0.39791	4.01199	6.02e-05	0.000647225
ENSMUSG00000089931	Gm8459	10.4523	-1.10745	0.341669	-3.25054	0.00115186	0.00626825
ENSMUSG00000030117	Gdf3	7.1344	1.32291	0.353923	3.62302	0.000291181	0.00216774
ENSMUSG00000003153	Slc2a3	991.901	-1.95827	0.287687	-6.86265	6.76e-12	1.89e-09
ENSMUSG00000030144	Clec4d	3430.56	-1.93459	0.273435	-7.13427	9.73e-13	4.24e-10
ENSMUSG00000030142	Clec4e	7010.31	-1.0858	0.219413	-4.96586	6.84e-07	2.03e-05
ENSMUSG00000008845	Cd163	280.019	-1.51801	0.30038	-5.09689	3.45e-07	1.21e-05
ENSMUSG00000008153	Clstn3	29.8058	1.3394	0.251856	5.27918	1.3e-07	5.51e-06
ENSMUSG00000004267	Eno2	390.888	-1.11048	0.281946	-3.95473	7.66e-05	0.000778354
ENSMUSG00000038390	Gpr162	57.0301	1.35884	0.293513	4.60906	4.04e-06	8.19e-05
ENSMUSG00000107761	2010008C14Rik	5.72534	1.72363	0.358684	4.43251	9.31e-06	0.000155021
ENSMUSG00000057666	Gapdh	831.486	-1.3474	0.253232	-5.3411	9.24e-08	4.18e-06
ENSMUSG00000101162	Gm26728	27.3889	-1.15582	0.233055	-4.93218	8.13e-07	2.33e-05
ENSMUSG00000000182	Fgf23	9.35653	-1.18251	0.375708	-3.24628	0.00116922	0.00633407
ENSMUSG00000030350	Prmt8	56.4734	-1.16705	0.265063	-4.40567	1.05e-05	0.00017014
ENSMUSG00000108176	Gm43965	3.3055	1.13066	0.382582	2.80326	0.00505894	0.0198368
ENSMUSG00000030357	Fkbp4	775.334	1.00483	0.192313	5.22862	1.71e-07	6.81e-06
ENSMUSG00000107505	Stambp-ps1	8.80934	1.07251	0.316866	3.31466	0.000917541	0.00528272
ENSMUSG00000030361	Klrb1a	14.7622	1.22365	0.318138	3.79968	0.000144881	0.0012709
ENSMUSG00000030325	Klrb1c	17.806	1.21169	0.397885	3.02408	0.00249389	0.0114702
ENSMUSG00000079298	Klrb1b	62.8667	1.14561	0.324224	3.51974	0.000431964	0.00295624
ENSMUSG00000107946	Gm44066	17.8743	-1.05021	0.25359	-4.11488	3.87e-05	0.000461803
ENSMUSG00000107633	Gm44078	11.208	1.10496	0.292441	3.71901	0.000200006	0.00163038
ENSMUSG00000030155	Clec2e	17.5261	-1.85513	0.372775	-5.08608	3.66e-07	1.26e-05
ENSMUSG00000030156	Cd69	664.319	-1.18316	0.301901	-3.93582	8.29e-05	0.000825373
ENSMUSG00000046080	Clec9a	283.112	1.15839	0.284731	4.06349	4.83e-05	0.000548873
ENSMUSG00000107792	Gm43914	42.9908	1.05621	0.308651	3.41137	0.000646382	0.00402025
ENSMUSG00000030162	Olr1	1428.77	-1.21042	0.256844	-4.73457	2.2e-06	5.02e-05
ENSMUSG00000050241	Klre1	28.759	1.41042	0.396783	3.55865	0.000372762	0.00263646
ENSMUSG00000030165	Klrd1	96.8017	1.10172	0.335817	3.27519	0.00105592	0.00588392
ENSMUSG00000107715	Gm44135	5.04127	1.36195	0.391996	3.30697	0.000943112	0.00539211
ENSMUSG00000067610	Klri1	40.6713	1.52252	0.386424	3.92733	8.59e-05	0.000848847
ENSMUSG00000043932	Klri2	27.015	1.51098	0.342963	4.37593	1.21e-05	0.000190238
ENSMUSG00000014543	Klra17	243.018	-1.82266	0.289684	-6.36604	1.94e-10	2.92e-08
ENSMUSG00000033024	Klra9	3.49237	1.0201	0.376876	2.57596	0.00999629	0.0340306
ENSMUSG00000067599	Klra7	8.04838	1.14368	0.39667	2.80697	0.00500106	0.0196485
ENSMUSG00000067591	Klra3	44.5183	1.05784	0.278562	3.78762	0.000152098	0.00131682
ENSMUSG00000108115	Gm7039	14.6006	-1.03717	0.332834	-3.12495	0.00177834	0.00881271
ENSMUSG00000030200	Bcl2l14	65.3299	1.17707	0.284951	4.11747	3.83e-05	0.0004584
ENSMUSG00000030203	Dusp16	3415.92	-1.43611	0.246238	-5.85506	4.77e-09	3.94e-07
ENSMUSG00000108196	Gm36328	131.229	-1.06118	0.253974	-4.20306	2.63e-05	0.000347763
ENSMUSG00000107730	Gm44238	4.8559	1.1562	0.367787	3.03815	0.00238039	0.0110613
ENSMUSG00000090698	Apold1	129.395	-1.71687	0.317283	-5.44986	5.04e-08	2.6e-06
ENSMUSG00000030209	Grin2b	1.94319	1.34847	0.384977	3.4824	0.000496946	0.00329297
ENSMUSG00000030217	Art4	69.254	1.15581	0.309023	3.72848	0.000192635	0.00158454
ENSMUSG00000064330	Pde6h	7.63782	-1.16527	0.360329	-3.24145	0.00118922	0.00640783
ENSMUSG00000030235	Slco1c1	9.48789	-1.0822	0.343594	-3.1137	0.00184756	0.00906875
ENSMUSG00000092500	Gm20400	144.053	-1.37398	0.37356	-3.89113	9.98e-05	0.00095319
ENSMUSG00000030247	Kcnj8	181.618	-1.00313	0.266824	-3.78595	0.000153122	0.00132444
ENSMUSG00000048473	Sult6b2	13.1229	-2.23721	0.374947	-5.64029	1.7e-08	1.1e-06
ENSMUSG00000072683	Gm7457	42.9067	-1.76132	0.387108	-5.03188	4.86e-07	1.57e-05
ENSMUSG00000032712	Resf1	7307.06	-1.25635	0.247472	-5.08764	3.63e-07	1.25e-05
ENSMUSG00000078817	Nlrp12	154.009	-1.05322	0.260794	-4.06004	4.91e-05	0.000555724
ENSMUSG00000053395	Cacng8	4.40452	1.34369	0.365773	3.46131	0.00053755	0.00350023
ENSMUSG00000107585	3300002P13Rik	1.86684	1.01252	0.392825	2.70504	0.00682953	0.0252331
ENSMUSG00000053338	Tarm1	555.59	-2.47861	0.317066	-7.98864	1.36e-15	1.9e-12
ENSMUSG00000107480	Gm44165	139.959	-2.18418	0.300919	-7.35489	1.91e-13	1.11e-10
ENSMUSG00000058818	Pirb	1667.16	-1.10213	0.20212	-5.46286	4.69e-08	2.44e-06
ENSMUSG00000081665	Gm15922	233.669	-1.45699	0.271945	-5.38527	7.23e-08	3.5e-06
ENSMUSG00000080917	Gm15925	133.404	-1.28561	0.293218	-4.42503	9.64e-06	0.000159356
ENSMUSG00000089942	Pira2	287.187	-1.69574	0.292902	-5.84289	5.13e-09	4.1e-07
ENSMUSG00000074417	Gm14548	1053.49	-1.9376	0.301855	-6.50384	7.83e-11	1.37e-08
ENSMUSG00000030427	Lilra6	484.858	-1.22567	0.215828	-5.69452	1.24e-08	8.42e-07
ENSMUSG00000062524	Ncr1	75.6499	1.4359	0.397311	3.6289	0.000284633	0.0021281
ENSMUSG00000035458	Tnni3	102.127	1.20576	0.268383	4.48695	7.22e-06	0.000129607
ENSMUSG00000004371	Il11	207.539	-1.43635	0.365297	-4.14707	3.37e-05	0.000417875
ENSMUSG00000030433	Sbk2	22.4693	1.07673	0.2828	3.77992	0.00015688	0.00135109
ENSMUSG00000089780	Gm16306	1.63481	1.0338	0.38477	2.90632	0.00365707	0.0154145
ENSMUSG00000002265	Peg3	684.907	-1.74928	0.325251	-5.41556	6.11e-08	3.04e-06
ENSMUSG00000051527	Usp29	4.28202	-1.423	0.396225	-3.57687	0.000347737	0.00249682
ENSMUSG00000096002	Vmn2r53	6.70597	-1.40503	0.336598	-4.02454	5.71e-05	0.000621328
ENSMUSG00000074361	C5ar2	44.866	-1.06504	0.214836	-4.94886	7.46e-07	2.19e-05
ENSMUSG00000049130	C5ar1	1817.37	-2.23242	0.298292	-7.58093	3.43e-14	2.73e-11
ENSMUSG00000004328	Hif3a	180.271	-2.00127	0.357327	-5.85372	4.81e-09	3.94e-07
ENSMUSG00000108807	4833404L02Rik	7.87072	-1.83403	0.382673	-4.55279	5.29e-06	0.000102194
ENSMUSG00000040987	Mill2	248.996	1.28726	0.309632	4.14761	3.36e-05	0.000417268
ENSMUSG00000030413	Pglyrp1	3176.56	-1.6924	0.271941	-6.26524	3.72e-10	5.02e-08
ENSMUSG00000030403	Vasp	4754.66	-1.30717	0.246822	-5.30613	1.12e-07	4.88e-06
ENSMUSG00000030399	Ckm	12.7059	1.42249	0.391504	3.4986	0.00046771	0.00314153
ENSMUSG00000060621	Nkpd1	4.55535	-1.34102	0.368152	-3.47686	0.000507332	0.00334168
ENSMUSG00000062028	Irgc1	45.278	-1.05204	0.226531	-4.64016	3.48e-06	7.31e-05
ENSMUSG00000046223	Plaur	4006.5	-2.23717	0.343658	-6.71614	1.87e-11	4.23e-09
ENSMUSG00000045587	Lypd10	2.02794	-1.18458	0.343373	-3.46899	0.000522414	0.00342083
ENSMUSG00000052212	Cd177	11592.1	-1.83908	0.31891	-5.87662	4.19e-09	3.55e-07
ENSMUSG00000054169	Ceacam10	190.888	-2.17639	0.387035	-6.43543	1.23e-10	2.02e-08
ENSMUSG00000003379	Cd79a	88.8458	1.14098	0.351787	3.23651	0.00121001	0.00649612
ENSMUSG00000054499	Dedd2	738.233	-1.56208	0.271121	-5.77409	7.74e-09	5.71e-07
ENSMUSG00000098325	Mir7048	5.93286	-1.11191	0.393056	-2.89704	0.00376705	0.0157733
ENSMUSG00000108523	4933430L12Rik	3.45911	-1.17738	0.390561	-3.08964	0.00200401	0.00965824
ENSMUSG00000030483	Cyp2b10	3072.89	-1.07993	0.207485	-5.21184	1.87e-07	7.33e-06
ENSMUSG00000066704	Cyp2b19	2.39255	1.29777	0.396266	2.99078	0.00278264	0.0124674
ENSMUSG00000049685	Cyp2g1	2.41251	1.01661	0.396868	2.49045	0.0127582	0.04121
ENSMUSG00000052974	Cyp2f2	1522.44	1.23094	0.345933	3.54488	0.000392786	0.00274537
ENSMUSG00000086868	Gm15883	63.676	1.32646	0.357207	3.69633	0.000218741	0.00174636
ENSMUSG00000003752	Itpkc	229.34	-1.30254	0.23965	-5.43771	5.4e-08	2.75e-06
ENSMUSG00000008384	Sertad1	390.696	-1.12721	0.178226	-6.32867	2.47e-10	3.56e-08
ENSMUSG00000077711	AF357399	8.86243	-1.1128	0.309161	-3.545	0.000392612	0.00274537
ENSMUSG00000044786	Zfp36	2461.37	-1.46048	0.241208	-6.0697	1.28e-09	1.4e-07
ENSMUSG00000060791	Gmfg	883.254	-1.11667	0.23249	-4.80246	1.57e-06	3.91e-05
ENSMUSG00000030595	Nfkbib	435.539	-1.07887	0.18391	-5.86672	4.44e-09	3.73e-07
ENSMUSG00000030589	Rasgrp4	326.459	-1.14302	0.239651	-4.7688	1.85e-06	4.41e-05
ENSMUSG00000053985	Zfp14	50.1262	1.07533	0.201583	5.32174	1.03e-07	4.54e-06
ENSMUSG00000036931	Nfkbid	475.821	-1.53154	0.242553	-6.33198	2.42e-10	3.5e-08
ENSMUSG00000044453	Ffar1	12.5847	1.10521	0.391249	2.81475	0.00488146	0.0192747
ENSMUSG00000030577	Cd22	343.646	1.13861	0.289853	3.92322	8.74e-05	0.000860306
ENSMUSG00000100029	D7Ertd128e	5.29509	1.36893	0.380803	3.42732	0.000609569	0.00385314
ENSMUSG00000036427	Gpi1	5401.64	-1.28761	0.267582	-4.82159	1.42e-06	3.61e-05
ENSMUSG00000086184	Gm12764	4.94591	-1.09709	0.387622	-2.82994	0.00465562	0.0185951
ENSMUSG00000030495	Slc7a10	22.027	1.59674	0.396614	3.9598	7.5e-05	0.000764798
ENSMUSG00000074903	Gm2058	37.087	-1.18814	0.305622	-3.88707	0.000101461	0.000966948
ENSMUSG00000066537	Vmn2r57	3.75152	1.04674	0.383202	2.66432	0.00771436	0.027756
ENSMUSG00000039013	Siglecf	132.64	1.44771	0.321241	4.49186	7.06e-06	0.000127721
ENSMUSG00000030468	Siglecg	43.9592	1.29129	0.370802	3.47704	0.000506986	0.00334087
ENSMUSG00000013367	Iglon5	13.2039	-1.24803	0.317845	-3.87191	0.000107988	0.00101459
ENSMUSG00000013353	4931406B18Rik	5.23592	-1.23821	0.372299	-3.25692	0.00112629	0.00616399
ENSMUSG00000108695	Gm2511	19.2449	-2.21501	0.348942	-6.18467	6.22e-10	7.72e-08
ENSMUSG00000004609	Cd33	3968.82	-2.028	0.307439	-6.69779	2.12e-11	4.65e-09
ENSMUSG00000055102	Zfp819	6.31661	-1.11196	0.382677	-2.85354	0.00432347	0.0175755
ENSMUSG00000030472	Ceacam18	14.412	-1.97133	0.375339	-5.23411	1.66e-07	6.65e-06
ENSMUSG00000030474	Siglece	518.346	-2.10763	0.2854	-7.45054	9.3e-14	6.55e-11
ENSMUSG00000030693	Klk10	25.9643	-1.20479	0.247778	-4.83868	1.31e-06	3.36e-05
ENSMUSG00000004473	Clec11a	53.3225	1.41288	0.301669	4.66292	3.12e-06	6.68e-05
ENSMUSG00000002963	Pnkp	597.555	-1.23824	0.236764	-5.2355	1.65e-07	6.61e-06
ENSMUSG00000110350	Gm10252	7.21965	-1.36551	0.353108	-3.76182	0.000168682	0.00142631
ENSMUSG00000040435	Ppp1r15a	837.153	-1.58948	0.240875	-6.61405	3.74e-11	7.4e-09
ENSMUSG00000044562	Rasip1	332.739	-1.06231	0.214627	-4.94316	7.69e-07	2.23e-05
ENSMUSG00000042918	Mamstr	76.0382	-1.36538	0.299666	-4.53825	5.67e-06	0.000107493
ENSMUSG00000055978	Fut2	192.969	-1.47873	0.243214	-6.09911	1.07e-09	1.2e-07
ENSMUSG00000059824	Dbp	57.5576	-1.19582	0.289734	-4.11816	3.82e-05	0.000457422
ENSMUSG00000058975	Kcnc1	13.7688	1.08785	0.37996	2.84532	0.00443662	0.0179232
ENSMUSG00000040026	Saa3	28323.7	-1.43096	0.258303	-5.5655	2.61e-08	1.5e-06
ENSMUSG00000074115	Saa1	174.071	-2.14105	0.370739	-6.13056	8.76e-10	1.02e-07
ENSMUSG00000057465	Saa2	67.2777	-1.89637	0.380436	-5.39071	7.02e-08	3.4e-06
ENSMUSG00000100470	Gm29479	2.66052	-1.27056	0.392281	-3.24425	0.0011776	0.00635751
ENSMUSG00000093973	Mrgpra2a	45.4065	-2.246	0.324561	-6.92573	4.34e-12	1.34e-09
ENSMUSG00000096719	Mrgpra2b	208.148	-2.34415	0.372058	-6.72236	1.79e-11	4.09e-09
ENSMUSG00000030470	Csrp3	32.1604	1.56156	0.354675	4.36176	1.29e-05	0.000200277
ENSMUSG00000109203	Gm32849	5.88164	1.2325	0.390916	3.11662	0.00182935	0.0089968
ENSMUSG00000108950	9130015G15Rik	15.3798	1.12178	0.342581	3.25059	0.00115165	0.00626825
ENSMUSG00000051504	Siglech	73.6582	1.00928	0.391583	2.59936	0.00933979	0.0323524
ENSMUSG00000109122	A230103L15Rik	10.4755	-1.14984	0.37507	-3.10711	0.00188926	0.00922473
ENSMUSG00000109394	A230057D06Rik	26.5334	1.73821	0.371184	4.61434	3.94e-06	8.03e-05
ENSMUSG00000109465	Gm19032	1.73904	1.19783	0.389079	3.21289	0.00131405	0.00693312
ENSMUSG00000109321	A330076H08Rik	20.0433	1.75898	0.373218	4.60006	4.22e-06	8.46e-05
ENSMUSG00000109178	Gm3257	4.82507	1.58743	0.39031	3.81732	0.000134909	0.0012058
ENSMUSG00000045813	Gm9801	5.30103	1.10804	0.369504	2.90035	0.00372741	0.0156379
ENSMUSG00000058145	Adamts17	49.6912	1.44772	0.384848	3.69397	0.000220778	0.0017596
ENSMUSG00000109079	Gm44755	2.13283	1.45075	0.396151	3.15715	0.00159318	0.00808033
ENSMUSG00000108833	Gm17909	4.23005	1.09994	0.384493	2.70079	0.00691754	0.0254993
ENSMUSG00000097697	4833412C05Rik	2.61367	-1.00553	0.392011	-2.8197	0.00480691	0.0190657
ENSMUSG00000005533	Igf1r	2278.94	-1.06326	0.218947	-4.85891	1.18e-06	3.11e-05
ENSMUSG00000030553	Pgpep1l	3.50076	-1.08688	0.384571	-2.75508	0.00586787	0.0223643
ENSMUSG00000074071	Fam169b	391.011	-1.56927	0.297859	-5.31928	1.04e-07	4.59e-06
ENSMUSG00000109453	4930405G09Rik	26.603	-1.12393	0.313427	-3.58285	0.000339867	0.00244913
ENSMUSG00000109096	Gm44888	107.242	-1.6756	0.306405	-5.53396	3.13e-08	1.74e-06
ENSMUSG00000086410	Gm16158	40.594	-1.30809	0.341869	-3.90455	9.44e-05	0.000915614
ENSMUSG00000109097	Gm29683	6.6545	1.11547	0.366657	2.96126	0.00306385	0.0134212
ENSMUSG00000100005	B130024G19Rik	63.2298	1.1439	0.234071	4.87508	1.09e-06	2.91e-05
ENSMUSG00000032776	Mctp2	1444.3	-1.20527	0.215408	-5.60597	2.07e-08	1.26e-06
ENSMUSG00000108427	Gm36696	30.252	-1.57395	0.281381	-5.5659	2.61e-08	1.5e-06
ENSMUSG00000030530	Furin	5131.46	-1.45605	0.270006	-5.40446	6.5e-08	3.2e-06
ENSMUSG00000108436	Gm44851	175.802	-1.54569	0.319264	-4.8798	1.06e-06	2.88e-05
ENSMUSG00000070469	Adamtsl3	195.425	1.14111	0.244145	4.67242	2.98e-06	6.46e-05
ENSMUSG00000038540	Tmc3	29.0298	-1.05489	0.35982	-2.95504	0.00312628	0.013643
ENSMUSG00000052353	Cemip	421.29	-2.02544	0.348625	-6.16375	7.1e-10	8.65e-08
ENSMUSG00000001773	Folh1	8.24049	-1.67765	0.365084	-4.43938	9.02e-06	0.000151605
ENSMUSG00000109005	Gm45221	1096.41	-1.03845	0.194111	-5.36016	8.31e-08	3.91e-06
ENSMUSG00000030616	Sytl2	266.627	1.16973	0.221449	5.28026	1.29e-07	5.49e-06
ENSMUSG00000109257	Gm45200	4.68328	1.1072	0.373099	2.87116	0.00408973	0.0168363
ENSMUSG00000085560	C230038L03Rik	4.46931	-1.7209	0.394337	-4.06902	4.72e-05	0.000538204
ENSMUSG00000035686	Thrsp	6.22588	1.3656	0.361615	3.62891	0.000284624	0.0021281
ENSMUSG00000049580	Tsku	181.42	-1.32144	0.262074	-5.06058	4.18e-07	1.39e-05
ENSMUSG00000030747	Dgat2	882.618	-1.94119	0.263102	-7.43044	1.08e-13	7.19e-11
ENSMUSG00000065822	Snord15a	63.6193	-1.11558	0.256977	-4.33174	1.48e-05	0.000222218
ENSMUSG00000058761	Rnf169	1531.62	-1.08923	0.241484	-4.51609	6.3e-06	0.000116991
ENSMUSG00000032942	Ucp3	25.9578	1.63213	0.349068	4.62538	3.74e-06	7.73e-05
ENSMUSG00000032860	P2ry2	778.653	-1.3661	0.248833	-5.50179	3.76e-08	2.02e-06
ENSMUSG00000092517	Art2a	33.9027	1.50076	0.321432	4.6272	3.71e-06	7.68e-05
ENSMUSG00000030651	Art2b	10.0573	1.18714	0.379687	3.05521	0.00224903	0.0105564
ENSMUSG00000078630	Tomt	14.5341	-1.00535	0.2811	-3.55791	0.000373816	0.0026399
ENSMUSG00000070424	Art5	5.10409	-1.14471	0.388072	-2.88978	0.00385507	0.0160575
ENSMUSG00000087175	Gm15133	25.5366	-1.34259	0.360119	-3.79222	0.000149306	0.00130134
ENSMUSG00000052749	Trim30b	1125.08	-1.9941	0.34663	-5.89892	3.66e-09	3.18e-07
ENSMUSG00000110114	Gm45471	21.6392	-1.45961	0.336585	-4.37569	1.21e-05	0.000190278
ENSMUSG00000030895	Hpx	178.264	-1.50306	0.324705	-4.72083	2.35e-06	5.29e-05
ENSMUSG00000073902	Gm1966	702.021	-1.09791	0.278497	-3.97485	7.04e-05	0.000730297
ENSMUSG00000096714	Olfr699	3.16031	-1.04328	0.396422	-2.71187	0.00669057	0.0248592
ENSMUSG00000094493	Olfr700	2.36271	-1.01118	0.393961	-2.57492	0.0100265	0.0341208
ENSMUSG00000066245	Gm10156	90.7231	-1.5245	0.297824	-5.1478	2.64e-07	9.7e-06
ENSMUSG00000036111	Lmo1	29.7139	-1.31879	0.397652	-3.53201	0.000412408	0.0028532
ENSMUSG00000007279	Scube2	91.4346	1.43913	0.346572	4.12803	3.66e-05	0.000444522
ENSMUSG00000030790	Adm	254.981	-1.40696	0.271871	-5.18814	2.12e-07	8.19e-06
ENSMUSG00000005686	Ampd3	1099.65	-1.25661	0.218049	-5.77867	7.53e-09	5.6e-07
ENSMUSG00000106468	Gm47282	2.72236	-1.31691	0.396065	-3.27372	0.00106143	0.00590398
ENSMUSG00000030787	Lyve1	1995.48	-2.0401	0.353466	-5.95554	2.59e-09	2.41e-07
ENSMUSG00000110009	4930543E12Rik	5.52987	-2.07688	0.390322	-5.06729	4.04e-07	1.35e-05
ENSMUSG00000030669	Calca	26.5211	-1.21566	0.288665	-4.2246	2.39e-05	0.000323512
ENSMUSG00000030657	Xylt1	777.359	-1.13344	0.177136	-6.40295	1.52e-10	2.38e-08
ENSMUSG00000030905	Crym	33.3275	1.09986	0.293876	3.72843	0.000192678	0.00158454
ENSMUSG00000053358	Gm9905	26.3058	-1.38065	0.291347	-4.73304	2.21e-06	5.05e-05
ENSMUSG00000034990	Otoa	18.0198	-1.06156	0.3151	-3.38379	0.000714938	0.00436107
ENSMUSG00000108814	Gm30717	2.31943	-1.14216	0.3963	-2.7616	0.00575191	0.0220307
ENSMUSG00000030745	Il21r	394.427	1.06504	0.302565	3.5154	0.000439091	0.002994
ENSMUSG00000046182	Gsg1l	4.33157	1.20482	0.379732	3.05491	0.00225127	0.0105634
ENSMUSG00000030724	Cd19	83.7115	1.22652	0.391743	3.1407	0.00168544	0.00845294
ENSMUSG00000042759	Apobr	997.796	-1.18974	0.222567	-5.35138	8.73e-08	4.05e-06
ENSMUSG00000030707	Coro1a	5261.37	-1.2617	0.235955	-5.35597	8.51e-08	3.98e-06
ENSMUSG00000070371	Prss36	15.809	1.24142	0.281242	4.35356	1.34e-05	0.000205862
ENSMUSG00000108353	Gm45205	38.3749	-1.67622	0.307649	-5.44344	5.23e-08	2.67e-06
ENSMUSG00000030786	Itgam	1180.89	-1.74198	0.288971	-6.08008	1.2e-09	1.32e-07
ENSMUSG00000108580	Gm39094	6.30078	1.79512	0.38288	4.3742	1.22e-05	0.000191196
ENSMUSG00000108481	Gm33248	68.0275	1.35123	0.37673	3.5603	0.000370427	0.00262461
ENSMUSG00000108964	Gm18600	4.23236	-1.19234	0.373645	-3.08126	0.00206126	0.00987784
ENSMUSG00000030862	Cpxm2	12.2957	1.13253	0.31097	3.59991	0.000318331	0.00233189
ENSMUSG00000078566	Bnip3	867.54	-1.36435	0.249247	-5.503	3.73e-08	2.01e-06
ENSMUSG00000110237	Gm18258	37.4262	-1.1174	0.308928	-3.65004	0.000262195	0.00200767
ENSMUSG00000056856	Jakmip3	2.07638	-1.16441	0.388132	-2.69625	0.00701258	0.0257661
ENSMUSG00000025473	Adam8	3486.5	-1.90199	0.299776	-6.4201	1.36e-10	2.22e-08
ENSMUSG00000060591	Ifitm2	1415.56	-1.54401	0.249704	-6.20629	5.43e-10	6.88e-08
ENSMUSG00000025491	Ifitm1	4231.55	-2.13003	0.30168	-7.16546	7.75e-13	3.55e-10
ENSMUSG00000059108	Ifitm6	2738.6	-2.26325	0.394979	-8.06611	7.26e-16	1.27e-12
ENSMUSG00000110275	Gm5905	192.594	-1.01149	0.198758	-5.08732	3.63e-07	1.25e-05
ENSMUSG00000065551	Mir210	7.17258	-1.14664	0.387509	-3.0204	0.0025244	0.0115762
ENSMUSG00000025508	Rplp2	1548.82	-1.00168	0.233275	-4.29434	1.75e-05	0.000252719
ENSMUSG00000025515	Muc2	10.867	-1.29856	0.382842	-3.44087	0.000579845	0.00370295
ENSMUSG00000109936	Gm45889	3.07756	-1.02091	0.396524	-2.61099	0.00902808	0.0314528
ENSMUSG00000031098	Syt8	20.6546	-1.53143	0.29399	-5.1681	2.36e-07	8.93e-06
ENSMUSG00000000031	H19	35.538	1.05604	0.390972	2.69678	0.00700143	0.025742
ENSMUSG00000110125	Gm33148	2.18021	-1.33491	0.395276	-3.18838	0.00143071	0.00738929
ENSMUSG00000045362	Tnfrsf26	778.947	-1.93328	0.31098	-6.31427	2.71e-10	3.88e-08
ENSMUSG00000109251	E230032D23Rik	56.1769	-1.33454	0.268667	-4.9767	6.47e-07	1.95e-05
ENSMUSG00000037613	Tnfrsf23	349.066	-1.68476	0.270722	-6.27057	3.6e-10	4.87e-08
ENSMUSG00000108851	Gm44930	29.6907	1.09875	0.227944	4.79431	1.63e-06	4.03e-05
ENSMUSG00000115783	Bc1	145.218	-1.07631	0.280932	-3.8388	0.000123639	0.00112857
ENSMUSG00000108859	Gm44776	3.12741	-1.09774	0.388074	-2.72788	0.00637424	0.0239237
ENSMUSG00000074491	Clec4g	3.27726	1.04077	0.387707	2.54219	0.0110159	0.0367746
ENSMUSG00000031494	Cd209a	5.20747	1.30998	0.395563	3.25386	0.00113848	0.0062173
ENSMUSG00000065987	Cd209b	8.471	-1.15388	0.358298	-3.2135	0.00131126	0.00692101
ENSMUSG00000043192	Gpi-ps	8.61009	-1.21536	0.371708	-3.26015	0.00111352	0.00611447
ENSMUSG00000031497	Tnfsf13b	336.289	1.04083	0.252281	4.12385	3.73e-05	0.000450915
ENSMUSG00000038894	Irs2	1172.63	-1.28798	0.217141	-5.94477	2.77e-09	2.52e-07
ENSMUSG00000031504	Rab20	687.161	-1.47641	0.225516	-6.56283	5.28e-11	9.75e-09
ENSMUSG00000096957	E230013L22Rik	139.311	-1.13108	0.229771	-4.92915	8.26e-07	2.36e-05
ENSMUSG00000109921	Gm33326	2.85682	-1.12843	0.396501	-2.9565	0.00311152	0.0135895
ENSMUSG00000031444	F10	3250.58	-1.23774	0.280731	-4.43988	9e-06	0.000151439
ENSMUSG00000031448	Adprhl1	8.0843	1.31413	0.377953	3.42033	0.000625443	0.00392591
ENSMUSG00000031452	1700029H14Rik	9.9886	-1.35755	0.372111	-3.66676	0.00024564	0.00190708
ENSMUSG00000060924	Csmd1	183.664	1.24044	0.214754	5.7717	7.85e-09	5.72e-07
ENSMUSG00000109616	Gm45393	5.28994	1.07271	0.375253	2.80001	0.00511009	0.019998
ENSMUSG00000110132	Gm45394	2.36998	1.0848	0.394548	2.58298	0.00979515	0.0335126
ENSMUSG00000109625	3110080E11Rik	27.1939	1.03977	0.283806	3.64818	0.0002641	0.00201837
ENSMUSG00000110574	Gm21112	6.03916	1.31942	0.373907	3.4214	0.000623002	0.00391323
ENSMUSG00000037492	Zmat4	6.02519	1.74095	0.397628	4.14235	3.44e-05	0.000424126
ENSMUSG00000056313	Tcim	81.3441	1.3879	0.291432	4.74687	2.07e-06	4.78e-05
ENSMUSG00000031551	Ido1	298.866	1.36569	0.397341	3.422	0.000621625	0.00390634
ENSMUSG00000031554	Adam5	3.29143	1.26402	0.389061	3.0531	0.00226491	0.0106149
ENSMUSG00000109589	Gm45267	24.1042	-1.04069	0.234166	-4.42769	9.52e-06	0.000158115
ENSMUSG00000031489	Adrb3	6.24045	1.25031	0.397711	3.11205	0.00185792	0.0090972
ENSMUSG00000109674	Gm45470	7.38703	1.05407	0.396504	2.67646	0.00744037	0.0269579
ENSMUSG00000031490	Eif4ebp1	390.405	-1.0652	0.205229	-5.19376	2.06e-07	7.98e-06
ENSMUSG00000009628	Tex15	144.165	1.16929	0.21629	5.40404	6.52e-08	3.2e-06
ENSMUSG00000031584	Gsr	1517.69	-1.09782	0.261546	-4.20808	2.58e-05	0.000342269
ENSMUSG00000088856	Gm24727	61.216	-1.73985	0.305707	-5.71525	1.1e-08	7.66e-07
ENSMUSG00000046794	Ppp1r3b	1308.79	-2.01833	0.296824	-6.89249	5.48e-12	1.63e-09
ENSMUSG00000039620	Trmt9b	15.3523	1.23162	0.277268	4.38041	1.18e-05	0.000187122
ENSMUSG00000110242	G630064G18Rik	3.86884	1.29874	0.39482	3.13834	0.00169908	0.00850556
ENSMUSG00000085672	Gm16193	34.466	-1.36562	0.265973	-5.12665	2.95e-07	1.06e-05
ENSMUSG00000031610	Scrg1	20.41	-2.18074	0.390784	-5.85398	4.8e-09	3.94e-07
ENSMUSG00000031609	Sap30	253.716	-1.02565	0.216039	-4.75106	2.02e-06	4.69e-05
ENSMUSG00000096917	2500002B13Rik	45.0276	-1.07993	0.252591	-4.26703	1.98e-05	0.000280069
ENSMUSG00000053626	Tll1	90.1405	-1.28858	0.239157	-5.39657	6.79e-08	3.31e-06
ENSMUSG00000031605	Klhl2	1055.3	-1.16199	0.21531	-5.40412	6.51e-08	3.2e-06
ENSMUSG00000007594	Hapln4	4.16508	-1.22333	0.394771	-3.07186	0.00212732	0.0101162
ENSMUSG00000070002	Ell	560.55	-1.04789	0.18886	-5.55263	2.81e-08	1.59e-06
ENSMUSG00000049988	Lrrc25	372.806	-1.08402	0.231032	-4.69082	2.72e-06	5.99e-05
ENSMUSG00000110622	Iqcn	22.7799	-1.49345	0.283461	-5.21826	1.81e-07	7.12e-06
ENSMUSG00000095026	Gm3336	18.2501	-1.20556	0.244838	-4.87467	1.09e-06	2.91e-05
ENSMUSG00000034911	Ushbp1	326.98	1.01433	0.297229	3.41088	0.000647536	0.00402384
ENSMUSG00000046295	Ankle1	25.9274	1.26385	0.274614	4.56932	4.89e-06	9.57e-05
ENSMUSG00000110529	Gm45694	33.5174	-2.20047	0.324881	-6.73183	1.68e-11	3.96e-09
ENSMUSG00000003484	Cyp4f18	1215.66	-2.34516	0.301778	-7.89645	2.87e-15	3.2e-12
ENSMUSG00000069998	Olfr372	17.4439	-2.31978	0.378316	-5.98877	2.11e-09	2.03e-07
ENSMUSG00000046881	Olfr374	10.6456	-1.05229	0.297772	-3.50183	0.000462077	0.00311409
ENSMUSG00000070713	Gm10282	62.8841	-1.27129	0.296027	-4.29421	1.75e-05	0.000252734
ENSMUSG00000005413	Hmox1	2681.73	-1.4937	0.24931	-6.0245	1.7e-09	1.71e-07
ENSMUSG00000110382	Gm29895	2.33728	-1.13373	0.395212	-2.76148	0.00575408	0.0220343
ENSMUSG00000094594	Tpd52-ps	39.214	-1.25601	0.276445	-4.53653	5.72e-06	0.00010815
ENSMUSG00000064325	Hhip	370.587	1.30746	0.350894	3.71379	0.000204178	0.00165758
ENSMUSG00000090732	4930579O11Rik	9.85054	1.11341	0.375754	2.93458	0.00334002	0.0143803
ENSMUSG00000091998	Gm17072	12.751	1.05481	0.335615	3.10424	0.00190769	0.00930006
ENSMUSG00000074217	Misp3	18.7365	1.40676	0.339461	4.09852	4.16e-05	0.000486119
ENSMUSG00000005465	Il27ra	157.817	1.10408	0.317014	3.47496	0.000510934	0.00335748
ENSMUSG00000035671	Zswim4	1587.85	-1.5993	0.235666	-6.80462	1.01e-11	2.67e-09
ENSMUSG00000034656	Cacna1a	68.9623	1.01103	0.248796	4.0561	4.99e-05	0.000562389
ENSMUSG00000052837	Junb	3892.69	-1.39457	0.244674	-5.70799	1.14e-08	7.93e-07
ENSMUSG00000031698	Mylk3	30.4588	1.74763	0.283368	6.10097	1.05e-09	1.2e-07
ENSMUSG00000036902	Neto2	43.2642	1.19513	0.235928	5.04503	4.53e-07	1.48e-05
ENSMUSG00000031652	N4bp1	4579.59	-1.08712	0.216636	-5.02468	5.04e-07	1.62e-05
ENSMUSG00000098434	2010110E17Rik	27.2786	-1.62615	0.330277	-4.93587	7.98e-07	2.29e-05
ENSMUSG00000110380	Gm45332	24.7199	1.86157	0.31674	5.77238	7.82e-09	5.71e-07
ENSMUSG00000031736	Crnde	68.6332	1.38078	0.223432	6.16227	7.17e-10	8.7e-08
ENSMUSG00000095651	Gm21817	37.344	1.53755	0.187753	8.10984	5.07e-16	1.01e-12
ENSMUSG00000031737	Irx5	67.4893	1.12363	0.218089	5.14263	2.71e-07	9.93e-06
ENSMUSG00000061959	Ces1e	18.5705	1.01073	0.245135	4.08797	4.35e-05	0.000505154
ENSMUSG00000031725	Ces1f	12.8709	1.09181	0.309842	3.48265	0.000496468	0.00329189
ENSMUSG00000057074	Ces1g	7.40161	1.47039	0.374911	3.78382	0.00015444	0.00133377
ENSMUSG00000031760	Mt3	5.30306	-1.04075	0.394507	-2.97675	0.00291318	0.0129001
ENSMUSG00000110588	Gm45774	7.47008	-1.56006	0.395089	-4.04835	5.16e-05	0.000575989
ENSMUSG00000031762	Mt2	109.257	-2.84718	0.348648	-8.36222	6.15e-17	2.86e-13
ENSMUSG00000031765	Mt1	787.342	-2.68033	0.352553	-7.93447	2.11e-15	2.56e-12
ENSMUSG00000034361	Cpne2	606.901	-1.4287	0.281909	-5.09142	3.55e-07	1.23e-05
ENSMUSG00000060470	Adgrg3	323.829	-2.21674	0.377972	-6.37302	1.85e-10	2.83e-08
ENSMUSG00000110426	Gm45757	7.75215	-1.24621	0.386882	-3.29236	0.000993499	0.00561005
ENSMUSG00000031790	Mmp15	571.167	1.03273	0.184171	5.6097	2.03e-08	1.23e-06
ENSMUSG00000110084	Gm45257	28.2086	1.28256	0.298196	4.27048	1.95e-05	0.000276328
ENSMUSG00000109997	9430099M06Rik	14.4788	1.06746	0.284576	3.70804	0.000208869	0.00168783
ENSMUSG00000110269	Gm45258	24.6745	1.28463	0.234298	5.43165	5.58e-08	2.83e-06
ENSMUSG00000109909	Gm45663	9.43202	-1.3608	0.336951	-3.952	7.75e-05	0.000785011
ENSMUSG00000031872	Bean1	22.4814	-1.83856	0.294201	-6.15062	7.72e-10	9.2e-08
ENSMUSG00000074128	Gm10631	1.65323	-1.00697	0.39349	-2.5582	0.0105217	0.0354258
ENSMUSG00000031881	Cdh16	50.6382	1.6832	0.321864	5.1873	2.13e-07	8.21e-06
ENSMUSG00000051648	Kctd19	44.9591	-1.44442	0.281857	-5.13309	2.85e-07	1.03e-05
ENSMUSG00000031898	Dpep3	12.2598	-1.41975	0.339462	-4.12181	3.76e-05	0.000452974
ENSMUSG00000003849	Nqo1	61.6507	-1.08389	0.304188	-3.58634	0.000335358	0.00242415
ENSMUSG00000031930	Wwp2	1915.17	-1.28791	0.214055	-6.02684	1.67e-09	1.71e-07
ENSMUSG00000110501	Gm45900	17.4771	-1.51096	0.311185	-4.81152	1.5e-06	3.76e-05
ENSMUSG00000097393	D030068K23Rik	6.89793	-1.77803	0.395751	-4.44462	8.8e-06	0.000149122
ENSMUSG00000037993	Dhx38	1720.46	-1.05878	0.205285	-5.15932	2.48e-07	9.24e-06
ENSMUSG00000031722	Hp	19501.5	-1.60079	0.274677	-5.86284	4.55e-09	3.81e-07
ENSMUSG00000031729	Ist1	1472.63	-1.02777	0.20546	-5.00465	5.6e-07	1.76e-05
ENSMUSG00000001670	Tat	8.35084	-1.14914	0.395333	-3.48919	0.000484479	0.00323315
ENSMUSG00000003657	Calb2	16.6389	-1.19728	0.396534	-3.69718	0.00021801	0.00174202
ENSMUSG00000031844	Hsd17b2	13.0155	-1.02736	0.380728	-3.58878	0.000332228	0.00240652
ENSMUSG00000074063	Osgin1	255.385	-1.39159	0.248993	-5.59359	2.22e-08	1.33e-06
ENSMUSG00000023336	Wfdc1	42.4156	1.16324	0.303159	3.82021	0.000133338	0.00119443
ENSMUSG00000031825	Crispld2	917.995	-1.69007	0.265485	-6.40461	1.51e-10	2.38e-08
ENSMUSG00000089776	Gm15684	32.3279	-1.56492	0.333107	-4.72353	2.32e-06	5.24e-05
ENSMUSG00000031824	6430548M08Rik	951.026	-1.01077	0.197768	-5.11071	3.21e-07	1.14e-05
ENSMUSG00000041515	Irf8	2253.06	1.12086	0.271942	4.11979	3.79e-05	0.000455756
ENSMUSG00000110673	Gm45833	1.67521	-1.10926	0.395762	-2.56395	0.0103489	0.0349368
ENSMUSG00000025318	Jph3	66.0311	-1.68814	0.325861	-5.24006	1.61e-07	6.48e-06
ENSMUSG00000040010	Slc7a5	329.135	-1.06299	0.219707	-4.84224	1.28e-06	3.32e-05
ENSMUSG00000006587	Snai3	7.87071	1.03427	0.361058	2.80936	0.00496397	0.0195303
ENSMUSG00000085917	Gm15899	46.3734	-1.00715	0.277499	-3.62212	0.000292197	0.00217361
ENSMUSG00000090174	Gm10612	7.28141	1.78417	0.368352	4.58015	4.65e-06	9.13e-05
ENSMUSG00000097203	4732419C18Rik	18.5833	-1.23026	0.342949	-3.63662	0.000276242	0.00208433
ENSMUSG00000050751	Pgbd5	7.75246	1.83825	0.37442	4.62877	3.68e-06	7.63e-05
ENSMUSG00000041624	Gucy1a2	68.3796	1.06401	0.236934	4.48448	7.31e-06	0.000130616
ENSMUSG00000033538	Casp4	2338.07	-1.09831	0.215928	-5.0979	3.43e-07	1.2e-05
ENSMUSG00000032006	Pdgfd	134.645	1.35502	0.253178	5.34446	9.07e-08	4.14e-06
ENSMUSG00000047619	Ddi1	99.1894	1.0271	0.254624	4.02746	5.64e-05	0.000615863
ENSMUSG00000050578	Mmp13	733.617	-2.01603	0.355988	-6.03296	1.61e-09	1.66e-07
ENSMUSG00000049723	Mmp12	1944.05	-1.37857	0.293314	-4.77894	1.76e-06	4.26e-05
ENSMUSG00000041620	Mmp1b	8.20346	-1.35449	0.397203	-3.98261	6.82e-05	0.000711327
ENSMUSG00000043613	Mmp3	3542.76	-1.54433	0.297213	-5.271	1.36e-07	5.67e-06
ENSMUSG00000047562	Mmp10	965.055	-1.41218	0.375275	-4.07489	4.6e-05	0.000528464
ENSMUSG00000005800	Mmp8	5643.83	-2.67771	0.367535	-8.07773	6.6e-16	1.23e-12
ENSMUSG00000070323	Mmp27	29.7216	-1.33861	0.338994	-4.01594	5.92e-05	0.000640164
ENSMUSG00000018623	Mmp7	4.71945	-1.10882	0.395623	-3.0675	0.00215855	0.0102322
ENSMUSG00000031870	Pgr	17.69	2.04297	0.329675	6.01288	1.82e-09	1.81e-07
ENSMUSG00000078117	Gm16485	5.3162	1.05599	0.379304	2.67617	0.00744691	0.0269711
ENSMUSG00000032009	Sesn3	1041.66	1.10436	0.209988	5.25941	1.45e-07	5.96e-06
ENSMUSG00000031936	Hephl1	6.20654	-1.23504	0.371197	-3.30043	0.000965383	0.00548236
ENSMUSG00000004098	Col5a3	576.794	-1.08071	0.285815	-3.81698	0.000135095	0.00120685
ENSMUSG00000118527	AC170598.1	2.36057	1.30209	0.392844	2.9783	0.00289852	0.0128524
ENSMUSG00000045087	S1pr5	17.6684	1.67003	0.372113	4.38182	1.18e-05	0.000186112
ENSMUSG00000096472	Cdkn2d	294.159	-1.20999	0.197952	-6.1161	9.59e-10	1.11e-07
ENSMUSG00000001349	Cnn1	73.3486	1.37476	0.280596	4.88712	1.02e-06	2.8e-05
ENSMUSG00000031965	Tbx20	15.8566	1.70266	0.312471	5.32684	9.99e-08	4.45e-06
ENSMUSG00000077697	Gm25346	4.71869	-1.14431	0.370149	-3.01465	0.00257277	0.0117459
ENSMUSG00000034275	Igsf9b	151.566	1.17312	0.161051	7.27877	3.37e-13	1.74e-10
ENSMUSG00000062257	Opcml	5.46703	1.28066	0.349947	3.4963	0.000471767	0.00316269
ENSMUSG00000031994	Adamts8	67.2772	1.43534	0.320403	4.45584	8.36e-06	0.000143716
ENSMUSG00000111673	Gm29724	20.087	1.02505	0.303369	3.35523	0.000793	0.00471055
ENSMUSG00000053889	Kirrel3os	11.6111	-1.30871	0.32326	-3.99518	6.46e-05	0.000686713
ENSMUSG00000110774	Gm39318	35.7372	-1.14224	0.238194	-4.78846	1.68e-06	4.12e-05
ENSMUSG00000046240	Hepacam	12.6418	1.1697	0.294412	3.91593	9.01e-05	0.000882375
ENSMUSG00000061039	Olfr920	103.803	-1.23565	0.290965	-4.26183	2.03e-05	0.000285371
ENSMUSG00000111593	Gm48742	9.24971	1.08754	0.295762	3.59703	0.000321866	0.00235161
ENSMUSG00000110885	Gm48739	1.41243	1.28685	0.389777	2.98358	0.00284899	0.0126953
ENSMUSG00000111854	Gm48740	13.6938	1.11902	0.300627	3.6732	0.000239536	0.00187062
ENSMUSG00000037705	Tecta	4.93293	-1.35755	0.379618	-3.44713	0.000566569	0.00364746
ENSMUSG00000087456	Gm16322	1.60416	-1.26259	0.386155	-3.62008	0.000294508	0.00218724
ENSMUSG00000048503	Tlcd5	20.7105	1.37622	0.341791	3.97871	6.93e-05	0.000720364
ENSMUSG00000070304	Scn2b	21.847	1.42336	0.346095	4.05388	5.04e-05	0.000565724
ENSMUSG00000046480	Scn4b	18.8876	1.29694	0.332271	3.86005	0.000113364	0.0010541
ENSMUSG00000111329	A830035O19Rik	53.9121	-1.00832	0.206327	-4.8816	1.05e-06	2.86e-05
ENSMUSG00000034135	Sik3	1381.57	-1.0176	0.185602	-5.48558	4.12e-08	2.19e-06
ENSMUSG00000099696	2900052N01Rik	3.98458	-1.26166	0.391959	-3.09792	0.00194887	0.00944308
ENSMUSG00000032076	Cadm1	1034.62	1.15274	0.20467	5.63397	1.76e-08	1.12e-06
ENSMUSG00000066687	Zbtb16	801.433	-1.59733	0.253781	-6.31295	2.74e-10	3.89e-08
ENSMUSG00000032259	Drd2	5.84403	-1.19317	0.38941	-3.12712	0.00176528	0.00876044
ENSMUSG00000035164	Zc3h12c	1796.84	-1.24308	0.22022	-5.66125	1.5e-08	9.91e-07
ENSMUSG00000042045	Sln	22.558	1.12605	0.330449	3.38684	0.000707029	0.00432323
ENSMUSG00000041268	Dmxl2	5295.74	-1.37254	0.289382	-4.77462	1.8e-06	4.33e-05
ENSMUSG00000111686	Rab7-ps1	125.428	-1.44923	0.255143	-5.69532	1.23e-08	8.4e-07
ENSMUSG00000070298	Trcg1	34.7533	-1.6531	0.2772	-5.92663	3.09e-09	2.77e-07
ENSMUSG00000032300	1700017B05Rik	755.452	-1.15536	0.239859	-4.82252	1.42e-06	3.6e-05
ENSMUSG00000037206	Islr	60.7164	1.19443	0.278901	4.27056	1.95e-05	0.000276328
ENSMUSG00000051243	Islr2	11.5564	-1.52294	0.371371	-4.10319	4.07e-05	0.000478601
ENSMUSG00000025236	Adpgk	1118.45	-1.69467	0.255799	-6.65721	2.79e-11	5.9e-09
ENSMUSG00000032294	Pkm	24510.4	-1.22601	0.231853	-5.29784	1.17e-07	5.08e-06
ENSMUSG00000111394	Gm49759	1474.43	-1.4457	0.249669	-5.81624	6.02e-09	4.66e-07
ENSMUSG00000086539	Gm16759	6.43649	1.05657	0.342885	2.99874	0.00271097	0.012211
ENSMUSG00000037801	Iqch	7.62357	1.24522	0.369869	3.26502	0.00109455	0.00603709
ENSMUSG00000093239	Gm24106	36.6979	-1.04375	0.231875	-4.49836	6.85e-06	0.000124942
ENSMUSG00000053641	Dennd4a	5100.96	-1.29696	0.233396	-5.57358	2.5e-08	1.46e-06
ENSMUSG00000089336	Gm24347	25.487	-1.14054	0.298345	-3.83651	0.000124796	0.00113578
ENSMUSG00000034452	Slc24a1	53.1757	-1.22483	0.280269	-4.39504	1.11e-05	0.000177353
ENSMUSG00000042254	Cilp	15.1996	1.63191	0.377811	4.23397	2.3e-05	0.000313602
ENSMUSG00000032373	Car12	126.578	-2.02466	0.333115	-6.23122	4.63e-10	6e-08
ENSMUSG00000093042	Mir3109	34.3026	-1.12722	0.24917	-4.51423	6.35e-06	0.000117787
ENSMUSG00000034910	Pygo1	95.1191	1.09915	0.209883	5.23022	1.69e-07	6.77e-06
ENSMUSG00000103556	Gm38215	20.5877	-2.07153	0.357342	-5.77301	7.79e-09	5.71e-07
ENSMUSG00000042688	Mapk6	3028.88	-1.43943	0.238436	-6.05993	1.36e-09	1.47e-07
ENSMUSG00000032357	Tinag	46.0371	2.31206	0.360507	6.31228	2.75e-10	3.89e-08
ENSMUSG00000032355	Mlip	6.26174	1.13496	0.389082	2.83675	0.00455754	0.0182872
ENSMUSG00000044938	Klhl31	5.47228	1.08218	0.386176	2.70499	0.00683057	0.0252336
ENSMUSG00000097574	C920006O11Rik	4.5944	-1.12406	0.35919	-3.03426	0.00241126	0.011172
ENSMUSG00000057933	Gsta2	2.33431	1.08922	0.39729	2.50845	0.0121264	0.0396792
ENSMUSG00000043289	Mei4	3.86067	1.1341	0.396328	2.75715	0.00583083	0.0222535
ENSMUSG00000032262	Elovl4	11.8763	-1.42965	0.391096	-3.85965	0.000113551	0.00105548
ENSMUSG00000056031	9330154J02Rik	3.76838	-1.23382	0.382143	-3.09241	0.00198537	0.00958494
ENSMUSG00000088976	Gm23759	3.92989	1.21666	0.394695	2.95074	0.00317014	0.0138066
ENSMUSG00000100060	Gm17944	4.8463	1.57161	0.395502	3.72834	0.000192747	0.00158464
ENSMUSG00000032363	Adamts7	148.581	-1.02791	0.255384	-4.03646	5.43e-05	0.000598535
ENSMUSG00000032369	Plscr1	1240.4	-1.08742	0.179765	-6.05683	1.39e-09	1.49e-07
ENSMUSG00000089709	Gm16262	7.79307	1.01148	0.359858	2.73928	0.00615738	0.0232706
ENSMUSG00000111087	Gm47168	4.45148	1.24361	0.381587	3.1292	0.00175283	0.00871105
ENSMUSG00000015354	Pcolce2	207.02	1.43635	0.319691	4.47735	7.56e-06	0.000134111
ENSMUSG00000100825	Itpa-ps2	2.17051	1.2371	0.395945	2.80897	0.00497001	0.0195486
ENSMUSG00000032412	Atp1b3	1586.67	-1.07349	0.263994	-4.06839	4.73e-05	0.000538981
ENSMUSG00000100522	Gm19280	17.2334	-1.03056	0.333278	-3.106	0.00189638	0.009253
ENSMUSG00000100383	Gm28688	1.66783	1.30444	0.394983	2.91474	0.00355986	0.0151007
ENSMUSG00000032451	Trim42	1.91175	1.38423	0.39328	3.10342	0.00191296	0.00931923
ENSMUSG00000096316	Faiml	1.91838	1.14909	0.395979	2.74001	0.00614369	0.0232314
ENSMUSG00000032473	Cldn18	4368.37	1.04438	0.185654	5.62865	1.82e-08	1.15e-06
ENSMUSG00000102441	Gm38032	9.3404	1.00782	0.312282	3.17625	0.00149191	0.00764452
ENSMUSG00000032561	Acpp	303.817	-1.41203	0.230912	-6.13148	8.71e-10	1.02e-07
ENSMUSG00000032572	Col6a4	30.8574	-1.01149	0.276487	-3.65758	0.000254606	0.00196357
ENSMUSG00000034837	Gnat1	5.69293	-1.45454	0.356436	-3.89354	9.88e-05	0.000945717
ENSMUSG00000103785	Gm35025	4.85396	-1.37295	0.39722	-3.41016	0.000649258	0.00403364
ENSMUSG00000023473	Celsr3	277.997	-2.02244	0.317748	-6.44575	1.15e-10	1.92e-08
ENSMUSG00000025650	Col7a1	521.807	-1.14083	0.270637	-4.24643	2.17e-05	0.000300842
ENSMUSG00000049699	Ucn2	3.14304	-1.21189	0.396631	-2.99489	0.00274546	0.0123364
ENSMUSG00000038357	Camp	406.76	-1.85512	0.397054	-6.96502	3.28e-12	1.16e-09
ENSMUSG00000098973	Mir6236	21.1638	-1.06813	0.350659	-3.03442	0.00240995	0.0111689
ENSMUSG00000036057	Ptpn23	724.832	-1.19907	0.276908	-4.3361	1.45e-05	0.000218437
ENSMUSG00000032484	Ngp	11700.1	-1.45032	0.38862	-8.1126	4.95e-16	1.01e-12
ENSMUSG00000059741	Myl3	10.8964	1.33395	0.383826	3.35475	0.000794361	0.00471562
ENSMUSG00000049555	Tmie	17.019	1.22696	0.281495	4.31129	1.62e-05	0.000238915
ENSMUSG00000102060	1700061E17Rik	1.95297	-1.04153	0.394378	-2.48887	0.012815	0.0413743
ENSMUSG00000057802	Gm10030	8.00927	-1.48816	0.392689	-3.71217	0.000205487	0.00166515
ENSMUSG00000032496	Ltf	5460.08	-1.86976	0.369137	-5.30935	1.1e-07	4.8e-06
ENSMUSG00000043953	Ccrl2	3518.2	-1.68975	0.285765	-5.95143	2.66e-09	2.46e-07
ENSMUSG00000111734	Gm29825	5.64612	-1.10897	0.374729	-2.96557	0.00302125	0.0132739
ENSMUSG00000110752	D730003K21Rik	22.1203	-1.2949	0.325966	-4.00506	6.2e-05	0.000664188
ENSMUSG00000032446	Eomes	30.3682	1.34373	0.369362	3.5913	0.000329034	0.00239021
ENSMUSG00000110692	Gm33460	1.46905	1.38096	0.394308	2.96762	0.00300112	0.013194
ENSMUSG00000038060	Dlec1	96.1526	1.00537	0.234526	4.27954	1.87e-05	0.000267772
ENSMUSG00000032508	Myd88	1317.63	-1.3871	0.215453	-6.44486	1.16e-10	1.92e-08
ENSMUSG00000052336	Cx3cr1	223.105	1.03811	0.331588	3.1237	0.00178593	0.0088425
ENSMUSG00000032515	Csrnp1	2025.17	-1.61623	0.239746	-6.76274	1.35e-11	3.41e-09
ENSMUSG00000111639	1700019L13Rik	65.2554	-1.40168	0.27658	-5.07652	3.84e-07	1.3e-05
ENSMUSG00000041794	Myrip	119.142	-2.16657	0.263815	-8.19661	2.47e-16	5.75e-13
ENSMUSG00000083772	Gm15566	4.23108	-1.53946	0.376205	-3.7914	0.000149798	0.00130336
ENSMUSG00000041608	Entpd3	263.465	-2.29216	0.323385	-7.21507	5.39e-13	2.55e-10
ENSMUSG00000111094	Gm34425	30.3447	1.30307	0.397873	3.25589	0.00113038	0.0061815
ENSMUSG00000111445	Gm47070	4.6139	1.28454	0.393615	3.09315	0.00198042	0.00956769
ENSMUSG00000038233	Gask1a	36.7278	1.84444	0.363998	4.97982	6.36e-07	1.93e-05
ENSMUSG00000066235	Pomgnt2	40.1237	1.05548	0.221207	4.75471	1.99e-06	4.64e-05
ENSMUSG00000097736	9530059O14Rik	9.04868	-1.23263	0.396459	-3.32672	0.000878749	0.00511641
ENSMUSG00000025784	Clec3b	198.069	1.56098	0.31208	4.98439	6.22e-07	1.9e-05
ENSMUSG00000035202	Lars2	2302.78	-1.00669	0.30391	-3.28516	0.00101925	0.005723
ENSMUSG00000060509	Xcr1	93.617	1.72375	0.383314	4.44116	8.95e-06	0.000150812
ENSMUSG00000025804	Ccr1	2878.69	-1.81702	0.269019	-6.81036	9.74e-12	2.59e-09
ENSMUSG00000091618	H60c	9.88792	1.60059	0.378025	4.0889	4.33e-05	0.000503759
ENSMUSG00000040653	Ppp1r14c	192.653	1.35833	0.2057	6.59764	4.18e-11	8.09e-09
ENSMUSG00000082247	Gm16074	11.3424	-1.038	0.338793	-3.03786	0.00238263	0.0110657
ENSMUSG00000038587	Akap12	3785.29	-1.70556	0.34838	-4.90361	9.41e-07	2.61e-05
ENSMUSG00000093189	Gm25694	21.8278	-1.46687	0.351179	-4.20058	2.66e-05	0.000349973
ENSMUSG00000046916	Myct1	166.394	1.11788	0.269276	4.14732	3.36e-05	0.000417602
ENSMUSG00000111731	Gm48727	3.05602	-1.00752	0.388356	-2.50663	0.0121888	0.0398413
ENSMUSG00000019790	Stxbp5	2412.92	-1.51995	0.270548	-5.65448	1.56e-08	1.03e-06
ENSMUSG00000064609	Gm25635	12.1548	-1.58574	0.338012	-4.61668	3.9e-06	7.96e-05
ENSMUSG00000112146	Gm46210	45.6603	-2.6745	0.362588	-7.50184	6.29e-14	4.62e-11
ENSMUSG00000083257	Gm15568	4.56845	1.07969	0.375315	2.81387	0.00489487	0.0193129
ENSMUSG00000097378	B230208H11Rik	19.8689	-1.35589	0.339998	-3.97118	7.15e-05	0.000737117
ENSMUSG00000039232	Stx11	1274.42	-1.062	0.202119	-5.26086	1.43e-07	5.93e-06
ENSMUSG00000039891	Txlnb	28.4272	1.25515	0.299337	4.17001	3.05e-05	0.000388136
ENSMUSG00000019850	Tnfaip3	7163.29	-1.71937	0.278621	-6.20707	5.4e-10	6.88e-08
ENSMUSG00000111821	Gm48545	2.43284	-1.11105	0.392639	-2.93164	0.00337182	0.0144913
ENSMUSG00000069713	4933406P04Rik	9.28499	-1.03171	0.316386	-3.23218	0.00122849	0.00658379
ENSMUSG00000111227	Gm20149	23.4839	-1.24284	0.26906	-4.60157	4.19e-06	8.43e-05
ENSMUSG00000090535	Gm8540	12.5513	-1.37065	0.390571	-3.78892	0.000151303	0.00131197
ENSMUSG00000097214	Gm19791	1.47949	1.01728	0.394476	2.55492	0.0106212	0.035714
ENSMUSG00000097795	Gm7678	6.18774	1.13617	0.343737	3.20312	0.00135949	0.00710433
ENSMUSG00000019987	Arg1	482.057	-1.50645	0.379594	-4.3041	1.68e-05	0.00024436
ENSMUSG00000049420	Tmem200a	25.6269	1.50454	0.350123	4.2339	2.3e-05	0.000313602
ENSMUSG00000051354	Samd3	40.1735	1.62818	0.36252	4.44209	8.91e-06	0.000150429
ENSMUSG00000004360	9330159F19Rik	9.70016	1.03618	0.31485	3.23385	0.00122135	0.00655059
ENSMUSG00000019880	Rspo3	85.2535	-1.2065	0.299634	-4.06665	4.77e-05	0.000542354
ENSMUSG00000110986	Gm20276	18.921	-1.15916	0.31052	-3.74346	0.000181505	0.00151236
ENSMUSG00000049872	Calhm5	56.2331	1.22097	0.213602	5.69872	1.21e-08	8.25e-07
ENSMUSG00000046031	Calhm6	474.742	1.0808	0.356851	3.016	0.00256132	0.0117051
ENSMUSG00000045555	Mettl24	38.3795	1.30581	0.247719	5.24508	1.56e-07	6.34e-06
ENSMUSG00000047139	Cd24a	3402.69	-1.36111	0.257897	-5.30064	1.15e-07	5.01e-06
ENSMUSG00000111078	Gm35028	11.9777	1.33791	0.365446	3.60084	0.000317186	0.00232901
ENSMUSG00000111641	Gm47388	5.65012	1.18719	0.363608	3.18065	0.00146944	0.00755574
ENSMUSG00000110891	Gm40639	4.23668	1.67345	0.397287	3.87252	0.000107716	0.00101238
ENSMUSG00000112142	Gm47022	2.23041	1.12181	0.396549	2.61971	0.00880039	0.0308207
ENSMUSG00000110973	Gm48130	4.84173	-1.13915	0.373143	-3.00458	0.00265948	0.0120276
ENSMUSG00000112023	Lilr4b	9873.17	-1.94964	0.282968	-6.9592	3.42e-12	1.19e-09
ENSMUSG00000112148	Lilrb4a	4677.66	-1.52703	0.245495	-6.25351	4.01e-10	5.33e-08
ENSMUSG00000112226	Gm48786	76.769	-1.29806	0.312013	-4.18586	2.84e-05	0.00036911
ENSMUSG00000019893	Ros1	21.9167	2.35273	0.364051	6.25186	4.06e-10	5.36e-08
ENSMUSG00000112837	Gm48053	2.64553	1.05353	0.396089	2.5889	0.00962843	0.0330933
ENSMUSG00000019874	Fabp7	39.4445	-1.9188	0.34705	-5.61895	1.92e-08	1.19e-06
ENSMUSG00000020108	Ddit4	909.843	-1.8779	0.289432	-6.54167	6.08e-11	1.12e-08
ENSMUSG00000057337	Chst3	71.3629	1.19003	0.375312	3.15108	0.00162667	0.00821732
ENSMUSG00000037202	Prf1	213.043	1.02094	0.373241	2.72375	0.00645457	0.0241279
ENSMUSG00000020077	Srgn	7415.37	-1.82009	0.267392	-6.84948	7.41e-12	2.01e-09
ENSMUSG00000047146	Tet1	51.4443	1.26351	0.29003	4.34262	1.41e-05	0.000213947
ENSMUSG00000112558	Gm32364	13.9843	1.28689	0.331238	3.83301	0.000126586	0.00114759
ENSMUSG00000037846	Rtkn2	734.601	1.04534	0.284971	3.66604	0.000246335	0.00191034
ENSMUSG00000052613	Pcdh15	26.1929	1.54976	0.385851	4.0305	5.57e-05	0.00061058
ENSMUSG00000006345	Ggt1	308.665	-2.36191	0.376484	-6.95272	3.58e-12	1.2e-09
ENSMUSG00000001663	Gstt1	286.098	1.3785	0.278128	4.94938	7.44e-07	2.19e-05
ENSMUSG00000096573	1700009J07Rik	3.47949	1.26714	0.391337	3.0453	0.00232451	0.0108595
ENSMUSG00000057729	Prtn3	65.3242	-2.39499	0.32592	-7.38993	1.47e-13	8.8e-11
ENSMUSG00000020125	Elane	18.8847	-2.63249	0.382828	-6.58476	4.56e-11	8.65e-09
ENSMUSG00000061780	Cfd	37.2804	1.2433	0.300855	4.11347	3.9e-05	0.000463919
ENSMUSG00000035781	R3hdm4	1157.29	-1.23376	0.227699	-5.42396	5.83e-08	2.93e-06
ENSMUSG00000045193	Cirbp	529.342	-1.22156	0.245951	-4.97276	6.6e-07	1.98e-05
ENSMUSG00000034881	Tbxa2r	11.0465	1.04773	0.344377	3.00008	0.00269912	0.0121694
ENSMUSG00000020250	Txnrd1	3323.58	-1.00744	0.174777	-5.76911	7.97e-09	5.79e-07
ENSMUSG00000109864	Eid3	356.5	-1.303	0.230121	-5.67555	1.38e-08	9.25e-07
ENSMUSG00000034612	Chst11	1106.58	-1.54796	0.235287	-6.60545	3.96e-11	7.77e-09
ENSMUSG00000112084	Gm10773	312.308	-1.25451	0.22103	-5.6927	1.25e-08	8.45e-07
ENSMUSG00000111514	E230014E18Rik	20.2239	-1.30691	0.344862	-3.83245	0.000126873	0.00114901
ENSMUSG00000046841	Ckap4	1421.15	-1.44379	0.285304	-5.07557	3.86e-07	1.31e-05
ENSMUSG00000097076	Platr7	15.5076	-1.2195	0.392697	-4.058	4.95e-05	0.00055875
ENSMUSG00000020034	Tcp11l2	635.607	-1.36361	0.244287	-5.60472	2.09e-08	1.26e-06
ENSMUSG00000111752	Gm38575	17.5664	-1.59962	0.396691	-5.10109	3.38e-07	1.19e-05
ENSMUSG00000050108	Bpifc	8.69612	-1.41822	0.383503	-3.70098	0.000214768	0.00172302
ENSMUSG00000058934	Igf1os	4.4369	2.01662	0.387529	4.4894	7.14e-06	0.000128498
ENSMUSG00000020053	Igf1	680.934	1.19691	0.263794	4.53185	5.85e-06	0.000110056
ENSMUSG00000088843	Gm26357	1.54602	1.06323	0.394618	2.50523	0.0122372	0.0399746
ENSMUSG00000020062	Slc5a8	10.6127	-1.08265	0.356518	-3.06713	0.00216123	0.0102391
ENSMUSG00000085409	Gm16155	14.8737	1.13366	0.290901	3.84553	0.000120294	0.00110418
ENSMUSG00000117008	Gm49817	22.7496	-1.34771	0.34043	-3.98297	6.81e-05	0.000710798
ENSMUSG00000112660	Gm48761	6.83322	-1.24238	0.376201	-3.32061	0.000898214	0.00520043
ENSMUSG00000112176	Gm48205	2.13981	1.33871	0.395625	3.25858	0.0011197	0.00613996
ENSMUSG00000089904	Gm15664	8.60807	1.10482	0.345838	3.13378	0.00172571	0.00860081
ENSMUSG00000085282	Gm15663	14.0891	1.08641	0.300231	3.57557	0.000349468	0.00250666
ENSMUSG00000088553	Gm22101	3.4703	-1.35323	0.396424	-3.44163	0.000578228	0.00369692
ENSMUSG00000112249	Gm30262	1.8409	1.3056	0.388472	3.39983	0.000674288	0.00415674
ENSMUSG00000020130	Tbc1d15	1485.48	-1.1074	0.246284	-4.50558	6.62e-06	0.000121473
ENSMUSG00000020140	Lgr5	8.93707	1.36242	0.36738	3.6134	0.000302203	0.00223428
ENSMUSG00000031294	D630029K05Rik	4.74006	1.52116	0.385274	3.70752	0.000209299	0.00169033
ENSMUSG00000069515	Lyz1	3408.64	1.10062	0.246756	4.45984	8.2e-06	0.000142287
ENSMUSG00000112230	Ifngas1	6.90882	1.32193	0.384927	3.32254	0.000892034	0.00518294
ENSMUSG00000020227	Irak3	1686.02	-1.96199	0.350721	-5.75321	8.76e-09	6.28e-07
ENSMUSG00000112894	Gm47009	79.5217	-1.87207	0.345212	-5.52548	3.29e-08	1.81e-06
ENSMUSG00000056758	Hmga2	131.466	-1.52976	0.397161	-5.01374	5.34e-07	1.69e-05
ENSMUSG00000034764	1700006J14Rik	28.1189	-1.1675	0.390651	-4.77235	1.82e-06	4.37e-05
ENSMUSG00000090191	9230105E05Rik	18.0477	-1.49765	0.39677	-5.33589	9.51e-08	4.27e-06
ENSMUSG00000076448	Mir763	3.41543	-1.0395	0.388398	-3.67478	0.000238052	0.00186216
ENSMUSG00000112716	4930471E19Rik	5.90667	-1.11855	0.38956	-2.95463	0.00313046	0.0136529
ENSMUSG00000020115	Tbk1	2704.9	-1.03368	0.214202	-4.83204	1.35e-06	3.46e-05
ENSMUSG00000020123	Avpr1a	63.9326	-1.78385	0.311278	-5.78025	7.46e-09	5.56e-07
ENSMUSG00000112794	Gm48878	17.1018	-1.36885	0.391319	-3.73765	0.000185748	0.00153615
ENSMUSG00000006724	Cyp27b1	25.7501	-1.55839	0.269793	-5.72906	1.01e-08	7.1e-07
ENSMUSG00000019467	Arhgef25	150.149	1.04176	0.244899	4.25138	2.12e-05	0.000295876
ENSMUSG00000112696	Gm48815	1.76111	-1.07157	0.395402	-2.69655	0.00700616	0.025756
ENSMUSG00000025383	Il23a	20.038	-1.67878	0.31951	-5.22235	1.77e-07	6.99e-06
ENSMUSG00000112850	Gm9176	2.66061	-1.15099	0.396766	-2.75537	0.00586251	0.0223529
ENSMUSG00000025347	Mettl7b	3.86069	-1.14809	0.392499	-2.91476	0.00355964	0.0151007
ENSMUSG00000069421	Olfr810	9.40647	-1.13159	0.397182	-3.29581	0.000981386	0.00555515
ENSMUSG00000091511	Vmn2r87	2.35162	1.2134	0.396313	2.83512	0.00458084	0.0183701
ENSMUSG00000020435	Osbp2	16.6656	-1.07738	0.336579	-3.23104	0.00123342	0.00660768
ENSMUSG00000084012	Gm11956	5.25637	-1.07717	0.394589	-2.88084	0.00396615	0.0164392
ENSMUSG00000058755	Osm	1203.38	-2.35861	0.354867	-7.01729	2.26e-12	8.41e-10
ENSMUSG00000020469	Myl7	78.3915	1.43595	0.336132	4.24434	2.19e-05	0.000302756
ENSMUSG00000041798	Gck	33.2989	-1.12338	0.269892	-4.17225	3.02e-05	0.000385878
ENSMUSG00000041046	Ramp3	67.808	-1.68171	0.326885	-5.1577	2.5e-07	9.3e-06
ENSMUSG00000020431	Adcy1	12.8114	1.33043	0.339354	3.85258	0.00011688	0.00107995
ENSMUSG00000020427	Igfbp3	778.81	-1.7286	0.383451	-4.76822	1.86e-06	4.42e-05
ENSMUSG00000020407	Upp1	2575.64	-1.67441	0.268103	-6.28697	3.24e-10	4.45e-08
ENSMUSG00000004668	Abca13	2324.45	-2.17708	0.384701	-6.51211	7.41e-11	1.31e-08
ENSMUSG00000020120	Plek	14627.5	-1.42947	0.224206	-6.39649	1.59e-10	2.46e-08
ENSMUSG00000085743	8430419K02Rik	18.9864	-1.1175	0.354239	-3.19394	0.00140346	0.00728091
ENSMUSG00000082100	Glns-ps1	24.1682	-1.71558	0.281691	-6.01032	1.85e-09	1.83e-07
ENSMUSG00000020286	1700093K21Rik	2.55339	-1.1887	0.396555	-2.85389	0.00431871	0.0175587
ENSMUSG00000000861	Bcl11a	131.345	1.29859	0.385492	3.35431	0.000795629	0.00472114
ENSMUSG00000086612	Gm12064	13.1686	1.03116	0.396417	2.57467	0.0100335	0.0341363
ENSMUSG00000085516	4930538E20Rik	2.72576	1.52679	0.395699	3.6577	0.000254485	0.00196318
ENSMUSG00000069939	Gm12070	27.3893	-1.30557	0.309578	-4.22869	2.35e-05	0.000318664
ENSMUSG00000020303	Stc2	163.584	-1.07042	0.24394	-4.40396	1.06e-05	0.000171131
ENSMUSG00000020297	Nsg2	15.0364	1.05541	0.360755	2.88865	0.00386904	0.0161037
ENSMUSG00000020279	Il9r	27.5496	1.13054	0.381061	2.96545	0.00302244	0.0132752
ENSMUSG00000057967	Fgf18	14.5734	1.07667	0.3101	3.43439	0.000593884	0.00377281
ENSMUSG00000046491	C1qtnf2	43.3039	1.17099	0.286386	4.07533	4.59e-05	0.000527904
ENSMUSG00000050541	Adra1b	7.58228	1.05638	0.384497	2.67947	0.00737387	0.0267866
ENSMUSG00000004296	Il12b	55.0718	1.03168	0.38774	2.63598	0.00838942	0.029672
ENSMUSG00000020401	Fam71b	7.5567	1.36991	0.331352	3.98571	6.73e-05	0.000706326
ENSMUSG00000040405	Havcr1	13.1398	1.35479	0.36872	3.60378	0.000313619	0.00230646
ENSMUSG00000055546	Timd4	30.714	1.42126	0.344131	4.08402	4.43e-05	0.000511489
ENSMUSG00000040350	Trim7	65.8818	1.09521	0.308801	3.53735	0.000404169	0.00281085
ENSMUSG00000086245	Gm16170	22.8402	1.15394	0.323827	3.53811	0.000403007	0.00280416
ENSMUSG00000048852	Gm12185	804.484	1.27837	0.382282	3.32229	0.000892828	0.00518416
ENSMUSG00000064057	Scgb3a1	1731.5	-1.0225	0.247175	-4.15979	3.19e-05	0.000400621
ENSMUSG00000020335	Zfp354b	10.103	1.13824	0.332439	3.36836	0.00075616	0.00454298
ENSMUSG00000020334	Slc22a4	139.998	-1.19546	0.274016	-4.38782	1.14e-05	0.000181981
ENSMUSG00000018916	Csf2	73.6661	-1.31256	0.222204	-5.90674	3.49e-09	3.08e-07
ENSMUSG00000020333	Acsl6	36.232	-1.70057	0.389792	-4.8066	1.54e-06	3.84e-05
ENSMUSG00000118428	Gm5038	4.88207	-1.47737	0.382859	-3.68862	0.000225478	0.00178736
ENSMUSG00000069873	4930438A08Rik	93.8095	-2.06598	0.397706	-7.44003	1.01e-13	6.85e-11
ENSMUSG00000085744	Gm12259	2.67822	-1.02677	0.395753	-2.52304	0.0116345	0.0383621
ENSMUSG00000056895	H2bu2	22.4189	1.05537	0.331485	3.16027	0.00157623	0.008006
ENSMUSG00000061462	Obscn	137.491	1.03272	0.295123	3.49523	0.000473658	0.00317384
ENSMUSG00000085882	2610507I01Rik	8.90398	1.30485	0.326823	3.88937	0.000100505	0.000959149
ENSMUSG00000009900	Wnt3a	39.853	1.20895	0.350011	3.43003	0.000603513	0.00382093
ENSMUSG00000032691	Nlrp3	2140.43	-2.03264	0.28393	-7.21775	5.29e-13	2.54e-10
ENSMUSG00000049892	Rasd1	59.2971	-1.15437	0.29331	-3.94568	7.96e-05	0.000798736
ENSMUSG00000042436	Mfap4	1950.03	1.4007	0.353359	3.94269	8.06e-05	0.00080645
ENSMUSG00000085532	B430319H21Rik	4.37212	-1.25391	0.396743	-3.13154	0.00173894	0.00864975
ENSMUSG00000081600	Gm12286	4.81387	-1.08468	0.386386	-2.70926	0.00674326	0.0250137
ENSMUSG00000085113	B130011K05Rik	2.44678	-1.15569	0.357717	-3.32706	0.000877668	0.00511438
ENSMUSG00000020907	Rcvrn	3.82351	-1.06282	0.393583	-2.73423	0.00625272	0.0235601
ENSMUSG00000033044	Dhrs7c	3.70912	1.28232	0.386651	3.12694	0.00176634	0.00876259
ENSMUSG00000018736	Ndel1	2170.21	-1.28413	0.23144	-5.56243	2.66e-08	1.52e-06
ENSMUSG00000032892	Rangrf	2.086	1.04031	0.394114	2.9883	0.00280532	0.0125428
ENSMUSG00000072809	9330160F10Rik	20.4386	-1.08291	0.26935	-4.00327	6.25e-05	0.000667939
ENSMUSG00000020893	Per1	1251.42	-1.84836	0.316312	-5.89583	3.73e-09	3.21e-07
ENSMUSG00000020892	Aloxe3	14.3575	-1.06719	0.309628	-3.43294	0.000597082	0.00378709
ENSMUSG00000018476	Kdm6b	954.848	-1.67764	0.288084	-5.84047	5.21e-09	4.13e-07
ENSMUSG00000040963	Asgr2	3.95363	1.59836	0.381941	3.78101	0.000156193	0.00134642
ENSMUSG00000040950	Mgl2	47.2221	1.38117	0.263573	5.21523	1.84e-07	7.21e-06
ENSMUSG00000018907	Alox12e	16.6187	1.38212	0.309105	4.41148	1.03e-05	0.00016689
ENSMUSG00000018919	Tm4sf5	15.2013	1.47231	0.374003	3.87387	0.000107121	0.00100747
ENSMUSG00000086976	Gm12316	3.02653	-1.03241	0.385092	-2.59552	0.00944484	0.0326392
ENSMUSG00000040543	Pitpnm3	160.507	1.11349	0.250082	4.45139	8.53e-06	0.000145718
ENSMUSG00000005947	Itgae	294.513	1.05021	0.273734	3.83309	0.000126544	0.00114758
ENSMUSG00000038351	Sgsm2	213.694	1.00471	0.22114	4.54356	5.53e-06	0.000105464
ENSMUSG00000085148	Mir22hg	675.123	-1.34557	0.232598	-5.80156	6.57e-09	4.99e-07
ENSMUSG00000020848	Doc2b	21.5427	-2.03997	0.360429	-5.61821	1.93e-08	1.19e-06
ENSMUSG00000020846	Rflnb	603.6	-1.50525	0.353996	-4.28799	1.8e-05	0.000258583
ENSMUSG00000020841	Cpd	8662.06	-1.02071	0.234103	-4.37061	1.24e-05	0.000193298
ENSMUSG00000061981	Flot2	1329.41	-1.19316	0.217593	-5.48543	4.12e-08	2.19e-06
ENSMUSG00000020826	Nos2	15674.4	-1.35434	0.272208	-4.99513	5.88e-07	1.83e-05
ENSMUSG00000017677	Wsb1	2674.42	-1.15838	0.206012	-5.63555	1.74e-08	1.12e-06
ENSMUSG00000048895	Cdk5r1	95.5884	-1.55731	0.314995	-4.96946	6.71e-07	2.01e-05
ENSMUSG00000020704	Asic2	3.2802	-1.33531	0.393228	-3.17813	0.00148227	0.00761054
ENSMUSG00000020696	Rffl	1030.03	-1.19942	0.182679	-6.57315	4.93e-11	9.29e-09
ENSMUSG00000072620	Slfn2	5967.5	-1.57689	0.253099	-6.24849	4.14e-10	5.45e-08
ENSMUSG00000111713	Gm20234	293.751	-1.67855	0.25037	-6.72515	1.75e-11	4.08e-09
ENSMUSG00000078763	Slfn1	2962.05	-1.53411	0.278317	-5.54603	2.92e-08	1.64e-06
ENSMUSG00000111344	Gm48467	11.3729	-1.43648	0.375576	-3.89831	9.69e-05	0.000932383
ENSMUSG00000000204	Slfn4	26076.1	-2.0692	0.349881	-6.15772	7.38e-10	8.87e-08
ENSMUSG00000020684	Rasl10b	133.801	-1.91731	0.316843	-6.11475	9.67e-10	1.11e-07
ENSMUSG00000019122	Ccl9	794.062	-1.03733	0.276367	-3.79213	0.000149358	0.00130134
ENSMUSG00000000982	Ccl3	1655.58	-2.58699	0.358738	-7.63704	2.22e-14	2.07e-11
ENSMUSG00000018930	Ccl4	2110.76	-2.22505	0.343054	-6.77195	1.27e-11	3.27e-09
ENSMUSG00000069792	Wfdc17	1833.16	-2.48834	0.343163	-7.59381	3.11e-14	2.72e-11
ENSMUSG00000000983	Wfdc18	11.2194	-1.22656	0.359927	-3.41926	0.000627924	0.00393613
ENSMUSG00000051748	Wfdc21	1528.99	-2.51852	0.375345	-7.44911	9.4e-14	6.55e-11
ENSMUSG00000082806	Rpl13-ps1	21.2783	-1.07071	0.246045	-4.32648	1.52e-05	0.00022613
ENSMUSG00000034177	Rnf43	194.707	1.01844	0.218466	4.66095	3.15e-06	6.72e-05
ENSMUSG00000085972	1110028F11Rik	19.2978	1.51058	0.293779	5.06297	4.13e-07	1.38e-05
ENSMUSG00000009350	Mpo	69.6539	-2.30464	0.345935	-6.73352	1.66e-11	3.96e-09
ENSMUSG00000052234	Epx	3.76358	-1.21105	0.388878	-3.01709	0.00255212	0.0116746
ENSMUSG00000087338	Scpep1os	6.36537	1.07033	0.350013	2.97975	0.0028848	0.0128165
ENSMUSG00000001508	Sgca	4.03664	1.18145	0.380413	2.94274	0.00325324	0.0140675
ENSMUSG00000000120	Ngfr	10.546	1.28395	0.393682	3.25887	0.00111859	0.00613627
ENSMUSG00000050860	Phospho1	19.6719	-1.04746	0.31253	-3.34637	0.000818782	0.00483487
ENSMUSG00000057058	Skap1	194.896	1.03077	0.286782	3.59032	0.000330277	0.00239737
ENSMUSG00000001441	Npepps	2716.58	-1.06148	0.254105	-4.19194	2.77e-05	0.000360857
ENSMUSG00000086680	Gm11592	13.5109	-1.28078	0.371143	-3.53923	0.000401294	0.00279782
ENSMUSG00000038453	Srcin1	91.3144	1.10871	0.222864	4.96771	6.77e-07	2.02e-05
ENSMUSG00000087042	Gm11611	6.5099	1.35239	0.369326	3.53796	0.00040323	0.00280501
ENSMUSG00000017417	Plxdc1	84.5814	1.26734	0.282401	4.4755	7.62e-06	0.000134758
ENSMUSG00000082715	Gm11633	5.38699	1.13592	0.374722	2.9126	0.00358431	0.0151768
ENSMUSG00000017400	Stac2	55.2265	1.30245	0.251337	5.16122	2.45e-07	9.17e-06
ENSMUSG00000007877	Tcap	22.8887	1.44401	0.316562	4.50241	6.72e-06	0.000122819
ENSMUSG00000038067	Csf3	546.55	-2.10202	0.396151	-7.39406	1.42e-13	8.8e-11
ENSMUSG00000017607	Tns4	49.2523	1.21521	0.298745	4.05265	5.06e-05	0.00056822
ENSMUSG00000006777	Krt23	84.2042	1.644	0.27425	5.97292	2.33e-09	2.2e-07
ENSMUSG00000078252	Krtap17-1	1.95124	1.31611	0.390547	2.84796	0.00440009	0.0178195
ENSMUSG00000035530	Eif1	1414.56	-1.09003	0.257779	-4.23372	2.3e-05	0.000313602
ENSMUSG00000044052	Ccr10	12.1589	1.35952	0.371574	3.58623	0.000335496	0.00242417
ENSMUSG00000065820	Gm26316	79.0179	-1.14561	0.255886	-4.49055	7.1e-06	0.000128123
ENSMUSG00000010362	Rdm1	51.4051	1.07631	0.263562	4.07342	4.63e-05	0.000530864
ENSMUSG00000017724	Etv4	70.326	-1.02186	0.258419	-3.96056	7.48e-05	0.000763203
ENSMUSG00000052373	Mpp3	28.1445	-1.25821	0.318918	-3.91829	8.92e-05	0.000875644
ENSMUSG00000017309	Cd300lg	15.1353	1.01076	0.334821	2.99197	0.00277186	0.012425
ENSMUSG00000020928	Higd1b	47.5897	1.13398	0.226547	4.9895	6.05e-07	1.87e-05
ENSMUSG00000085338	2410004I01Rik	92.3111	-1.11016	0.206489	-5.37873	7.5e-08	3.61e-06
ENSMUSG00000055805	Fmnl1	2452.46	-1.50693	0.300128	-5.03266	4.84e-07	1.56e-05
ENSMUSG00000020940	Efcab15	5.61417	-1.03529	0.39097	-2.69568	0.00702443	0.0257994
ENSMUSG00000046215	Rprml	5.05152	1.68998	0.357388	4.35619	1.32e-05	0.000203963
ENSMUSG00000018486	Wnt9b	4.34386	-1.02022	0.396962	-2.49879	0.0124617	0.040482
ENSMUSG00000018411	Mapt	356.956	1.08581	0.29005	3.74045	0.00018369	0.00152456
ENSMUSG00000061086	Myl4	177.298	1.63957	0.33488	4.86886	1.12e-06	2.99e-05
ENSMUSG00000081588	Gm11661	2.88697	-1.0237	0.39636	-2.5933	0.00950601	0.0327694
ENSMUSG00000020689	Itgb3	1379.85	-1.34078	0.245285	-5.48256	4.19e-08	2.22e-06
ENSMUSG00000020695	Mrc2	776.217	1.47006	0.289799	5.06507	4.08e-07	1.37e-05
ENSMUSG00000040592	Cd79b	109.472	1.02882	0.292203	3.51577	0.00043848	0.00299056
ENSMUSG00000086268	Gm11670	5.95386	1.07097	0.330274	3.1431	0.00167168	0.00840054
ENSMUSG00000041828	Abca8a	323.514	1.47399	0.292896	5.02287	5.09e-07	1.63e-05
ENSMUSG00000083090	Gm11736	7.89422	-1.47822	0.378684	-3.87787	0.000105375	0.000995404
ENSMUSG00000051043	Gprc5c	125.007	1.00066	0.223796	4.46566	7.98e-06	0.000139252
ENSMUSG00000034641	Cd300ld	173.143	-1.00111	0.227326	-4.41353	1.02e-05	0.000165801
ENSMUSG00000020732	Rab37	130.279	-1.22937	0.298702	-4.11343	3.9e-05	0.000463919
ENSMUSG00000047798	Cd300lf	4292.28	-1.67254	0.264548	-6.35596	2.07e-10	3.09e-08
ENSMUSG00000020734	Grin2c	33.5734	1.2407	0.392466	3.11179	0.00185954	0.00910352
ENSMUSG00000054517	Trim65	194.3	1.01564	0.202073	5.0258	5.01e-07	1.61e-05
ENSMUSG00000118502	AL645861.1	11.1463	1.1549	0.279659	4.05246	5.07e-05	0.000568462
ENSMUSG00000050628	Ubald2	298.053	-1.29432	0.230518	-5.6212	1.9e-08	1.18e-06
ENSMUSG00000100779	Gm29292	6.41695	-1.08509	0.360733	-2.97849	0.00289669	0.0128504
ENSMUSG00000061878	Sphk1	564.401	-2.27069	0.294776	-7.78302	7.08e-15	7.6e-12
ENSMUSG00000053113	Socs3	4155.91	-1.45462	0.208041	-7.00021	2.56e-12	9.38e-10
ENSMUSG00000085511	Gm11738	2.25536	-1.42456	0.383106	-4.05108	5.1e-05	0.000570683
ENSMUSG00000025161	Slc16a3	3074.64	-1.45552	0.239777	-6.09405	1.1e-09	1.23e-07
ENSMUSG00000025163	Cd7	25.5311	1.15796	0.372747	3.0689	0.00214845	0.0102028
ENSMUSG00000025165	Sectm1a	60.8345	1.00729	0.288463	3.4848	0.000492511	0.00327119
ENSMUSG00000039208	Metrnl	616.262	-1.02704	0.213682	-4.81228	1.49e-06	3.75e-05
ENSMUSG00000112719	Gm45925	2.92419	1.09276	0.393589	2.65898	0.00783779	0.0281167
ENSMUSG00000097429	Gm26520	8.48072	1.56152	0.35574	4.22389	2.4e-05	0.00032389
ENSMUSG00000091269	Gm6682	30.7046	-1.03701	0.285552	-3.63407	0.000278985	0.00209981
ENSMUSG00000111889	Gm48071	6.93781	1.2323	0.351985	3.40362	0.000665	0.00411221
ENSMUSG00000048387	Osr1	84.8793	-1.5919	0.264501	-6.02714	1.67e-09	1.71e-07
ENSMUSG00000020622	Nt5c1b	2.4656	-1.18856	0.396604	-2.83919	0.00452278	0.0181705
ENSMUSG00000054459	Vsnl1	19.3675	1.44775	0.348643	4.10726	4e-05	0.000472853
ENSMUSG00000037169	Mycn	16.237	1.92392	0.362868	5.18434	2.17e-07	8.31e-06
ENSMUSG00000113666	Gm35725	14.2376	-1.81535	0.359272	-5.01115	5.41e-07	1.71e-05
ENSMUSG00000020591	Ntsr2	1.4025	-1.29038	0.386778	-3.59347	0.000326298	0.00237653
ENSMUSG00000113174	Gm9292	3.08523	-1.15295	0.385919	-2.84719	0.00441074	0.0178523
ENSMUSG00000020644	Id2	2318.54	-1.15978	0.20084	-5.78438	7.28e-09	5.45e-07
ENSMUSG00000114105	Gm47713	9.20666	-1.67658	0.367395	-4.46666	7.94e-06	0.000138863
ENSMUSG00000020641	Rsad2	12182.4	-1.19786	0.371808	-3.32398	0.000887439	0.00516054
ENSMUSG00000020673	Tpo	6.841	-1.20541	0.397221	-3.04327	0.00234022	0.0109128
ENSMUSG00000085472	Gm15691	2.16328	-1.30326	0.386363	-3.51967	0.000432088	0.00295636
ENSMUSG00000036136	Fam110c	239.755	-1.15986	0.287189	-4.07899	4.52e-05	0.000520942
ENSMUSG00000112876	Gm32443	11.2601	-1.17954	0.345898	-3.42878	0.000606298	0.00383594
ENSMUSG00000050103	Agmo	115.52	1.15911	0.225298	5.13798	2.78e-07	1.01e-05
ENSMUSG00000113005	Gm34408	15.7935	1.16795	0.26752	4.30833	1.64e-05	0.000241249
ENSMUSG00000036095	Dgkb	5.44446	1.18178	0.39268	2.97222	0.00295657	0.0130414
ENSMUSG00000113933	Gm34611	2.60138	-1.2711	0.39545	-3.03403	0.00241314	0.0111744
ENSMUSG00000047446	Arl4a	324.572	-1.00183	0.214797	-4.67021	3.01e-06	6.51e-05
ENSMUSG00000089371	Mir1938	12.332	-1.1315	0.329611	-3.41103	0.000647174	0.00402297
ENSMUSG00000113994	Gm47375	1.97208	1.25915	0.396144	2.93904	0.00329232	0.0142073
ENSMUSG00000113454	Gm47373	8.41425	1.65348	0.350864	4.49781	6.87e-06	0.000125002
ENSMUSG00000020598	Nrcam	482.881	1.15238	0.24178	4.76355	1.9e-06	4.49e-05
ENSMUSG00000112056	Gm48181	5.17695	1.22594	0.33953	3.44027	0.000581124	0.00370694
ENSMUSG00000035148	Gpr33	13.9609	1.38808	0.382618	3.55185	0.000382539	0.00268857
ENSMUSG00000035105	Egln3	725.487	-2.06517	0.382499	-5.95044	2.67e-09	2.46e-07
ENSMUSG00000021025	Nfkbia	5354.46	-1.4897	0.226027	-6.60476	3.98e-11	7.77e-09
ENSMUSG00000112343	Sfta3-ps	1796.55	1.18336	0.221952	5.33093	9.77e-08	4.37e-06
ENSMUSG00000112468	Gm47720	445.477	1.37945	0.294263	4.68012	2.87e-06	6.27e-05
ENSMUSG00000001497	Pax9	18.8532	-1.22527	0.282179	-4.32622	1.52e-05	0.000226211
ENSMUSG00000035653	Lrfn5	3.61778	1.77091	0.38022	4.10542	4.04e-05	0.000475613
ENSMUSG00000021069	Pygl	4537.26	-1.70917	0.300999	-5.736	9.69e-09	6.88e-07
ENSMUSG00000085298	F730035M05Rik	19.9443	-1.38217	0.342256	-4.04759	5.17e-05	0.000577222
ENSMUSG00000021071	Trim9	24.5134	-1.82276	0.377155	-5.0207	5.15e-07	1.64e-05
ENSMUSG00000021094	Dhrs7	735.887	-1.15303	0.245132	-4.70906	2.49e-06	5.54e-05
ENSMUSG00000042808	Gpx2	173.311	-1.17085	0.267265	-4.40128	1.08e-05	0.000172834
ENSMUSG00000021125	Arg2	792.761	-2.03418	0.298559	-6.89996	5.2e-12	1.56e-09
ENSMUSG00000111929	Gm48780	58.9598	-1.53999	0.273553	-5.64066	1.69e-08	1.1e-06
ENSMUSG00000021123	Rdh12	485.859	-2.54671	0.375887	-7.56317	3.93e-14	3.02e-11
ENSMUSG00000015143	Actn1	3433.33	-1.00469	0.227893	-4.40964	1.04e-05	0.000168119
ENSMUSG00000021130	Galnt16	103.055	-1.74372	0.382902	-4.92297	8.52e-07	2.43e-05
ENSMUSG00000072974	Gm4787	59.137	1.05717	0.253447	4.16187	3.16e-05	0.000398248
ENSMUSG00000096953	Gm26571	4.41749	-1.02074	0.383017	-2.60186	0.00927187	0.032169
ENSMUSG00000052392	Acot4	14.8043	-1.39011	0.328357	-4.22129	2.43e-05	0.000327343
ENSMUSG00000021228	Acot3	3.29538	-1.30436	0.393815	-3.26246	0.0011045	0.00608173
ENSMUSG00000002020	Ltbp2	866.939	1.62221	0.346256	4.66584	3.07e-06	6.62e-05
ENSMUSG00000004791	Pgf	291.596	-1.68048	0.310022	-5.49361	3.94e-08	2.12e-06
ENSMUSG00000034271	Jdp2	535.987	-1.23399	0.198367	-6.22343	4.86e-10	6.28e-08
ENSMUSG00000021253	Tgfb3	203.624	1.62777	0.266853	6.08917	1.13e-09	1.26e-07
ENSMUSG00000007682	Dio2	458.765	-1.88327	0.366785	-5.27463	1.33e-07	5.58e-06
ENSMUSG00000113138	Gm47177	1.44628	1.14928	0.393656	2.60551	0.00917384	0.0318844
ENSMUSG00000113136	Gm19951	30.1576	-1.12077	0.374203	-5.0832	3.71e-07	1.28e-05
ENSMUSG00000113268	4930477G07Rik	6.00534	-1.07368	0.365772	-2.90303	0.00369574	0.0155444
ENSMUSG00000021186	Fbln5	323.723	1.09857	0.250519	4.38598	1.15e-05	0.000183419
ENSMUSG00000093579	Gm20036	8.39474	-1.07666	0.304929	-3.4776	0.000505931	0.00333718
ENSMUSG00000021200	Asb2	72.5651	1.15953	0.335658	3.43994	0.000581842	0.00370983
ENSMUSG00000090185	Gm15523	6.10953	1.00892	0.392307	2.52182	0.0116749	0.0384635
ENSMUSG00000061947	Serpina10	129.243	1.27457	0.2515	5.06123	4.17e-07	1.38e-05
ENSMUSG00000058207	Serpina3k	14.3169	-1.13217	0.395908	-3.80042	0.000144451	0.00126872
ENSMUSG00000079012	Serpina3m	694.745	-2.30532	0.379921	-6.86219	6.78e-12	1.89e-09
ENSMUSG00000021091	Serpina3n	7883.79	-2.10754	0.292321	-7.30107	2.85e-13	1.5e-10
ENSMUSG00000048251	Bcl11b	228.33	1.04221	0.283137	3.67804	0.000235033	0.00184319
ENSMUSG00000021260	Hhipl1	38.0062	-1.3019	0.303992	-4.2973	1.73e-05	0.000250274
ENSMUSG00000088217	Gm22079	9.88689	1.02705	0.344282	2.94575	0.00322176	0.0139725
ENSMUSG00000112981	5033424D13Rik	83.4643	1.06546	0.283541	3.7525	0.000175083	0.00147018
ENSMUSG00000021280	Exoc3l4	178.445	1.26075	0.294879	4.26724	1.98e-05	0.000279955
ENSMUSG00000097081	Gm10425	32.9135	1.09548	0.291754	3.73622	0.000186808	0.001544
ENSMUSG00000010529	Gm266	6.90426	-1.03201	0.362154	-2.8516	0.00435003	0.0176577
ENSMUSG00000076688	Ighv15-2	5.24308	1.32787	0.381304	3.3006	0.00096477	0.00548111
ENSMUSG00000011171	Vipr2	73.6317	1.23688	0.294206	4.19491	2.73e-05	0.000356991
ENSMUSG00000056553	Ptprn2	29.5883	-1.17365	0.320267	-3.68645	0.000227403	0.001797
ENSMUSG00000097709	2810429I04Rik	10.4199	1.09616	0.315188	3.42241	0.000620693	0.00390136
ENSMUSG00000033715	Akr1c14	1483.79	-2.14717	0.340147	-6.53329	6.43e-11	1.16e-08
ENSMUSG00000113788	Gm47904	5.07386	-1.34015	0.384474	-3.41586	0.000635811	0.00397399
ENSMUSG00000113668	Gm47451	4.78776	-1.2549	0.374014	-3.26494	0.00109488	0.00603709
ENSMUSG00000113680	Gm47405	11.5593	1.07595	0.295325	3.58956	0.000331236	0.00240245
ENSMUSG00000095105	Edaradd	23.8356	1.08285	0.274108	3.9285	8.55e-05	0.000845835
ENSMUSG00000079092	Prl2c2	2.12142	-1.1805	0.390239	-3.31433	0.000918627	0.0052868
ENSMUSG00000019726	Lyst	10536.1	-1.1753	0.223668	-5.26653	1.39e-07	5.78e-06
ENSMUSG00000021303	Gng4	5.51435	-1.07465	0.36348	-2.9002	0.0037293	0.0156434
ENSMUSG00000113309	Gm48408	24.658	-2.01747	0.349396	-5.77229	7.82e-09	5.71e-07
ENSMUSG00000113960	4933412O06Rik	111.047	-2.41827	0.388165	-7.08955	1.35e-12	5.44e-10
ENSMUSG00000113338	A530046M15Rik	208.38	-2.52975	0.37102	-7.425	1.13e-13	7.32e-11
ENSMUSG00000113701	B230303A05Rik	521.927	-2.55718	0.355241	-7.58621	3.29e-14	2.72e-11
ENSMUSG00000113290	A530058O07Rik	286.696	-2.56386	0.375406	-7.56085	4e-14	3.02e-11
ENSMUSG00000041324	Inhba	6305.57	-1.24174	0.261944	-4.78105	1.74e-06	4.23e-05
ENSMUSG00000113224	Gm48444	98.3703	-1.11522	0.276194	-4.07089	4.68e-05	0.000534608
ENSMUSG00000113715	Gm6562	3.04615	-1.33828	0.396012	-3.70763	0.000209205	0.00169006
ENSMUSG00000113576	Gm47658	4.64624	1.04543	0.361635	2.77375	0.0055415	0.0213567
ENSMUSG00000076757	Trgc4	23.2644	1.02769	0.30737	3.32611	0.000880685	0.00512447
ENSMUSG00000016982	Pom121l2	2.37687	-1.20365	0.388987	-3.41825	0.000630255	0.00394546
ENSMUSG00000006179	Prss16	36.5445	-1.63497	0.344557	-4.79409	1.63e-06	4.03e-05
ENSMUSG00000113440	Gm46404	12.6173	1.18477	0.339695	3.46113	0.000537904	0.00350171
ENSMUSG00000053216	Btn2a2	8.69929	1.58027	0.394802	3.90019	9.61e-05	0.000927752
ENSMUSG00000084788	Gm11342	20.6402	-1.47795	0.257508	-5.66813	1.44e-08	9.61e-07
ENSMUSG00000083165	Gm11344	13.9008	-1.30836	0.298128	-4.33584	1.45e-05	0.000218471
ENSMUSG00000036006	Ripor2	2636.08	-1.62261	0.2887	-5.65603	1.55e-08	1.02e-06
ENSMUSG00000035910	Dcdc2a	19.9843	1.07565	0.287315	3.71259	0.000205152	0.00166358
ENSMUSG00000044951	Mylk4	14.505	2.07384	0.374378	5.34841	8.87e-08	4.08e-06
ENSMUSG00000044734	Serpinb1a	720.365	-1.51605	0.300729	-5.09347	3.52e-07	1.22e-05
ENSMUSG00000114185	Gm47662	31.9628	1.36227	0.26185	5.17225	2.31e-07	8.79e-06
ENSMUSG00000112963	Gm6093	99.4794	-2.13603	0.395559	-7.14162	9.22e-13	4.08e-10
ENSMUSG00000090628	Gm17083	181.296	-1.13494	0.195685	-5.80617	6.39e-09	4.89e-07
ENSMUSG00000113998	Gm40909	68.3175	-1.76934	0.384717	-4.71582	2.41e-06	5.4e-05
ENSMUSG00000113554	Gm36758	9.00342	-1.72543	0.338077	-4.89364	9.9e-07	2.72e-05
ENSMUSG00000113185	Gm47127	47.3908	-1.59827	0.326277	-4.90697	9.25e-07	2.58e-05
ENSMUSG00000114884	Gm47675	17.8819	-1.14032	0.298117	-3.82663	0.000129908	0.00116934
ENSMUSG00000039109	F13a1	3998.15	-1.51119	0.241484	-6.2927	3.12e-10	4.31e-08
ENSMUSG00000114329	Gm30489	99.9741	-1.29215	0.281472	-4.64157	3.46e-06	7.27e-05
ENSMUSG00000021423	Ly86	326.745	1.1256	0.277345	4.05421	5.03e-05	0.000565366
ENSMUSG00000114665	Lncbate6	5.59572	1.05485	0.383871	2.70173	0.00689806	0.0254484
ENSMUSG00000114895	4930579J19Rik	23.8668	1.05042	0.28859	3.61637	0.000298766	0.0022124
ENSMUSG00000097373	Gm26877	113.288	-1.08343	0.222516	-4.87653	1.08e-06	2.9e-05
ENSMUSG00000114537	Gm48569	231.17	-1.01754	0.21877	-4.66079	3.15e-06	6.72e-05
ENSMUSG00000021367	Edn1	1036.14	-1.52587	0.262254	-5.84463	5.08e-09	4.09e-07
ENSMUSG00000113553	Gm40932	39.2773	1.26187	0.281631	4.45857	8.25e-06	0.000142776
ENSMUSG00000021379	Id4	23.7901	1.08486	0.295339	3.64965	0.000262597	0.00200964
ENSMUSG00000037989	Wnk2	17.1015	1.11712	0.363135	3.05522	0.00224898	0.0105564
ENSMUSG00000037960	Card19	390.197	-1.22648	0.211456	-5.80611	6.39e-09	4.89e-07
ENSMUSG00000037946	Fgd3	1609.5	-1.3943	0.211996	-6.58746	4.47e-11	8.58e-09
ENSMUSG00000043631	Ecm2	88.5495	1.19839	0.265292	4.50766	6.55e-06	0.000120688
ENSMUSG00000021388	Aspn	71.452	1.35703	0.280538	4.82428	1.41e-06	3.58e-05
ENSMUSG00000048368	Omd	16.9238	1.02253	0.294968	3.44385	0.000573499	0.00367764
ENSMUSG00000021390	Ogn	326.421	1.46018	0.371109	3.92667	8.61e-05	0.000850791
ENSMUSG00000056749	Nfil3	895.828	-1.5752	0.268141	-5.89508	3.74e-09	3.21e-07
ENSMUSG00000021478	Drd1	3.27256	-1.10172	0.397045	-2.81795	0.00483311	0.0191424
ENSMUSG00000069227	Gprin1	3.54804	1.30178	0.384362	3.17821	0.00148189	0.00760998
ENSMUSG00000005320	Fgfr4	54.0219	1.30912	0.389146	3.30389	0.000953549	0.00543841
ENSMUSG00000034675	Dbn1	215.398	-1.37906	0.281525	-4.89896	9.63e-07	2.66e-05
ENSMUSG00000021493	Pdlim7	655.456	-1.48385	0.249376	-5.96161	2.5e-09	2.34e-07
ENSMUSG00000035711	Dok3	824.099	-1.72096	0.249707	-6.90467	5.03e-12	1.54e-09
ENSMUSG00000021506	Pitx1	3.57958	1.15332	0.380984	2.89201	0.00382791	0.0159587
ENSMUSG00000035248	Tut7	5828.52	-1.12643	0.235186	-4.79513	1.63e-06	4.02e-05
ENSMUSG00000114433	Gm48488	3.13908	-1.21617	0.385259	-2.99417	0.00275191	0.0123594
ENSMUSG00000114277	Gm48583	180.109	-1.13953	0.276922	-4.12844	3.65e-05	0.000444113
ENSMUSG00000074874	Ctla2b	23.0173	-1.31821	0.298074	-4.40391	1.06e-05	0.000171131
ENSMUSG00000044258	Ctla2a	825.029	-1.22344	0.310415	-3.9713	7.15e-05	0.000737117
ENSMUSG00000113626	Gm7240	25.4256	1.36181	0.318187	4.24206	2.21e-05	0.000305098
ENSMUSG00000080451	Gm24193	2.75379	1.11822	0.390983	2.6675	0.00764172	0.0275515
ENSMUSG00000095111	Gm23713	1.74703	1.09217	0.395023	2.5938	0.00949227	0.0327423
ENSMUSG00000113623	Gm48691	12.4055	-1.2661	0.388075	-3.36784	0.000757597	0.00454868
ENSMUSG00000074865	Zfp934	63.6623	1.14699	0.257452	4.44328	8.86e-06	0.000149873
ENSMUSG00000114771	Gm49064	17.8471	1.3925	0.330332	4.16129	3.16e-05	0.000398537
ENSMUSG00000055480	Zfp458	192.313	1.00128	0.223036	4.48663	7.24e-06	0.00012972
ENSMUSG00000093587	Gm20554	30.0898	1.07008	0.223132	4.77126	1.83e-06	4.38e-05
ENSMUSG00000021567	Nkd2	102.468	1.19307	0.274004	4.3469	1.38e-05	0.000210813
ENSMUSG00000066714	Gm8062	1.88445	1.38651	0.395085	3.12193	0.00179667	0.00888289
ENSMUSG00000021573	Tppp	143.479	1.10231	0.217962	5.05684	4.26e-07	1.41e-05
ENSMUSG00000021575	Ahrr	11.9274	1.07769	0.284565	3.72504	0.000195285	0.00160078
ENSMUSG00000113409	Gm8288	1.55638	-1.19849	0.390826	-3.1847	0.00144905	0.0074647
ENSMUSG00000021591	Glrx	3359.98	-1.65013	0.250724	-6.61528	3.71e-11	7.39e-09
ENSMUSG00000021590	Spata9	6.19369	1.0685	0.364373	2.87471	0.00404398	0.0166918
ENSMUSG00000021596	Mctp1	1219.77	-1.01728	0.224162	-4.55257	5.3e-06	0.000102233
ENSMUSG00000069171	Nr2f1	10.1307	1.05548	0.325402	3.18651	0.00144003	0.00742507
ENSMUSG00000043889	Gm8399	57.7147	-1.24079	0.254664	-4.87535	1.09e-06	2.91e-05
ENSMUSG00000069170	Adgrv1	43.7771	1.10562	0.286694	3.84423	0.000120931	0.00110894
ENSMUSG00000021614	Vcan	4063.53	-1.35111	0.229207	-5.91889	3.24e-09	2.88e-07
ENSMUSG00000021622	Ckmt2	23.3963	1.22908	0.322065	3.78779	0.000151994	0.00131632
ENSMUSG00000047419	Cmya5	88.0436	1.24714	0.221835	5.61337	1.98e-08	1.22e-06
ENSMUSG00000114169	Gm47075	93.9148	-1.12522	0.261891	-4.31512	1.6e-05	0.000235519
ENSMUSG00000113076	Gm47088	69.0179	-1.16192	0.262605	-4.44101	8.95e-06	0.000150823
ENSMUSG00000090033	Gm16243	10.5129	1.2031	0.301616	3.91082	9.2e-05	0.000897786
ENSMUSG00000021676	Iqgap2	1464.77	-1.20583	0.276072	-4.37701	1.2e-05	0.000189516
ENSMUSG00000113631	Gm48745	25.7597	-1.05047	0.312555	-3.36904	0.000754301	0.00453475
ENSMUSG00000021675	F2rl2	125.547	-1.19338	0.266103	-4.48991	7.13e-06	0.000128318
ENSMUSG00000118445	Gm50469	17.5856	-1.08563	0.34614	-3.14651	0.00165234	0.00832587
ENSMUSG00000118436	Gm32880	40.2109	-1.24864	0.272293	-4.58273	4.59e-06	9.04e-05
ENSMUSG00000051111	Sv2c	20.5428	-1.08355	0.283234	-3.80614	0.000141153	0.00124482
ENSMUSG00000021669	Col4a3bp	2632.6	-1.0744	0.25323	-4.25504	2.09e-05	0.00029269
ENSMUSG00000113068	Gm48133	20.3479	-1.58822	0.351613	-4.53219	5.84e-06	0.000109951
ENSMUSG00000113842	Gm48138	124.238	-1.23528	0.260962	-4.76298	1.91e-06	4.5e-05
ENSMUSG00000114193	Gm48139	372.496	-1.22791	0.296236	-4.17903	2.93e-05	0.000378257
ENSMUSG00000091387	Gcnt4	48.8253	-1.08927	0.289821	-3.77817	0.000157982	0.00135806
ENSMUSG00000057762	Gm6169	40.3772	-1.27746	0.317725	-4.0347	5.47e-05	0.000602313
ENSMUSG00000078952	Lncenc1	4.11448	-1.23749	0.395832	-3.12891	0.00175455	0.00871497
ENSMUSG00000110235	Gm5086	9.64968	1.20289	0.378131	3.09609	0.00196088	0.00948788
ENSMUSG00000114689	Gm9465	9.96679	-1.11359	0.360681	-3.03414	0.00241224	0.0111721
ENSMUSG00000097848	Gm807	9.03778	-1.74523	0.389122	-4.48011	7.46e-06	0.00013264
ENSMUSG00000023132	Gzma	240.539	1.45002	0.368437	3.9172	8.96e-05	0.000878669
ENSMUSG00000021765	Fst	869.037	-1.79114	0.295889	-6.13638	8.44e-10	9.94e-08
ENSMUSG00000095930	Nim1k	111.058	-1.04969	0.272792	-3.86427	0.000111423	0.00103986
ENSMUSG00000095514	D13Ertd608e	2.73109	1.06217	0.396329	2.58215	0.00981879	0.0335697
ENSMUSG00000095029	Gm36079	92.4042	-1.71083	0.289882	-5.91678	3.28e-09	2.91e-07
ENSMUSG00000093829	Gm24798	8.42949	-1.17414	0.362712	-3.2168	0.00129627	0.00685879
ENSMUSG00000094027	Gm21762	4.34835	1.57411	0.397528	3.69817	0.000217159	0.0017377
ENSMUSG00000094796	BC147527	101.282	1.0095	0.392265	2.56221	0.0104009	0.035104
ENSMUSG00000090552	Gm17158	8.07112	-1.4474	0.365108	-3.89875	9.67e-05	0.000931679
ENSMUSG00000090707	Gm8237	41.6208	-1.35151	0.323245	-4.20348	2.63e-05	0.000347361
ENSMUSG00000091613	Gm17046	9.22891	-1.58513	0.345372	-4.45902	8.23e-06	0.000142745
ENSMUSG00000079379	Gm3242	7.25427	-1.39286	0.361254	-3.75467	0.000173568	0.00145965
ENSMUSG00000091275	Gm3248	10.7754	-1.14422	0.32413	-3.49464	0.000474694	0.00317849
ENSMUSG00000109649	Gm45521	3.30647	1.09963	0.379421	2.75529	0.00586409	0.0223529
ENSMUSG00000025279	Dnase1l3	652.4	1.09812	0.367691	2.97285	0.00295051	0.013027
ENSMUSG00000021750	Fam107a	140.614	-1.39791	0.209174	-6.67436	2.48e-11	5.33e-09
ENSMUSG00000114737	Gm8483	6.93794	-1.01401	0.364399	-2.77439	0.00553053	0.0213204
ENSMUSG00000114281	Gm48320	4.19251	1.11007	0.356511	2.95567	0.00311987	0.0136195
ENSMUSG00000114529	Gm4939	12.3164	-1.35675	0.306474	-4.35837	1.31e-05	0.000202621
ENSMUSG00000021866	Anxa11	860.047	-1.53943	0.277556	-5.5678	2.58e-08	1.49e-06
ENSMUSG00000096052	9930004E17Rik	7.59594	-1.1145	0.353032	-3.1544	0.00160827	0.00813764
ENSMUSG00000097002	Gm2670	14.6785	-1.0928	0.298508	-3.64724	0.000265071	0.00202364
ENSMUSG00000021991	Cacna2d3	5.7795	1.32047	0.378098	3.37902	0.000727452	0.00442001
ENSMUSG00000045776	Lrtm1	2.49688	1.26785	0.396866	2.95929	0.00308351	0.0134925
ENSMUSG00000114670	Gm18072	12.4539	-1.47688	0.355672	-4.13769	3.51e-05	0.000430729
ENSMUSG00000114386	Gm47576	7.20286	-1.88877	0.383586	-4.47027	7.81e-06	0.000137303
ENSMUSG00000114397	Gm7621	19.5461	-1.33034	0.365411	-3.7216	0.000197963	0.00161846
ENSMUSG00000114966	Gm18681	18.5307	-1.63383	0.358864	-4.60086	4.21e-06	8.44e-05
ENSMUSG00000021957	Tkt	2307.56	-1.01239	0.229167	-4.42369	9.7e-06	0.000160062
ENSMUSG00000114553	Gm7644	5.19142	1.12423	0.360146	2.98404	0.00284466	0.0126828
ENSMUSG00000021890	Eaf1	1299.62	-1.04166	0.24572	-4.25201	2.12e-05	0.000295494
ENSMUSG00000115102	Gm49270	3.88885	-1.28645	0.389991	-3.19632	0.00139192	0.00723317
ENSMUSG00000057606	Colq	26.4427	1.31507	0.39758	3.31192	0.000926588	0.00531616
ENSMUSG00000021903	Galnt15	286.622	-1.50233	0.32077	-4.70019	2.6e-06	5.75e-05
ENSMUSG00000072473	1700024G13Rik	10.2375	1.11638	0.363046	3.05721	0.0022341	0.0104987
ENSMUSG00000072624	Gm5460	5.00142	-1.14366	0.391754	-2.94263	0.00325438	0.0140702
ENSMUSG00000041479	Syt15	81.3907	1.21424	0.370447	3.25369	0.00113918	0.00621748
ENSMUSG00000021798	Ldb3	29.6581	1.50673	0.315144	4.7405	2.13e-06	4.91e-05
ENSMUSG00000037833	Sh2d4b	66.3408	-1.12429	0.279095	-4.02443	5.71e-05	0.00062136
ENSMUSG00000021831	Ero1l	2345.68	-1.24059	0.261717	-4.77139	1.83e-06	4.38e-05
ENSMUSG00000021835	Bmp4	136.262	1.23074	0.275377	4.46372	8.05e-06	0.000140168
ENSMUSG00000037580	Gch1	1180	-1.27951	0.21317	-6.01519	1.8e-09	1.8e-07
ENSMUSG00000115098	Gm49134	42.615	-1.3695	0.281985	-4.86748	1.13e-06	3e-05
ENSMUSG00000115764	Gm18811	46.1728	-1.57631	0.253476	-6.19927	5.67e-10	7.13e-08
ENSMUSG00000115389	Gm48936	3.89663	-1.0951	0.387156	-2.74124	0.00612074	0.0231572
ENSMUSG00000051969	Tlr11	54.0067	1.37665	0.395977	3.46721	0.00052589	0.00343714
ENSMUSG00000092837	Rpph1	707.051	-1.05748	0.280359	-3.78453	0.000153997	0.00133077
ENSMUSG00000047222	Rnase2a	9.79352	-1.2805	0.395382	-3.86562	0.000110807	0.00103515
ENSMUSG00000076770	Trav8d-1	2.47672	1.15548	0.395835	2.616	0.00889661	0.0311069
ENSMUSG00000094766	Trav7-4	3.36606	1.49023	0.389896	3.52923	0.000416764	0.00287692
ENSMUSG00000076881	Traj50	4.53704	1.05159	0.37175	2.73657	0.00620833	0.0234222
ENSMUSG00000076882	Traj49	3.25786	1.14679	0.386441	2.78757	0.00531047	0.0206633
ENSMUSG00000076883	Traj48	11.0049	1.21344	0.31512	3.78297	0.000154968	0.00133789
ENSMUSG00000076884	Traj46	7.85331	1.26922	0.331989	3.70547	0.000210998	0.00170012
ENSMUSG00000076891	Traj39	13.8364	1.00087	0.362901	2.71836	0.00656067	0.0244568
ENSMUSG00000076899	Traj30	15.7541	1.1548	0.329142	3.47161	0.000517344	0.00339002
ENSMUSG00000076900	Traj29	10.0114	1.37532	0.35028	3.8363	0.000124904	0.0011364
ENSMUSG00000076908	Traj21	10.807	1.0075	0.363689	2.74455	0.00605939	0.0229687
ENSMUSG00000076913	Traj16	7.07604	1.08314	0.364605	2.91627	0.00354242	0.0150588
ENSMUSG00000076915	Traj14	13.8422	1.09135	0.330951	3.26633	0.00108952	0.00602062
ENSMUSG00000076919	Traj9	4.00327	1.06101	0.385008	2.70311	0.0068695	0.0253606
ENSMUSG00000076924	Traj4	9.21596	1.17086	0.341686	3.38084	0.000722648	0.0043962
ENSMUSG00000115270	5430430K15Rik	3.30615	-1.17012	0.392773	-2.88972	0.00385587	0.0160585
ENSMUSG00000052435	Cebpe	24.3512	-1.80947	0.371982	-4.9842	6.22e-07	1.9e-05
ENSMUSG00000040752	Myh6	889.452	1.08914	0.302339	3.59914	0.000319273	0.00233634
ENSMUSG00000053093	Myh7	204.487	1.25022	0.250163	4.99482	5.89e-07	1.83e-05
ENSMUSG00000115610	Gm31251	2.82786	1.43838	0.391016	3.26592	0.00109108	0.00602569
ENSMUSG00000022218	Tgm1	554.609	-1.10777	0.207256	-5.35124	8.74e-08	4.05e-06
ENSMUSG00000046908	Ltb4r1	152.398	-2.01153	0.292175	-6.92699	4.3e-12	1.34e-09
ENSMUSG00000022225	Cma1	11.6889	1.75603	0.386103	4.45753	8.29e-06	0.000143294
ENSMUSG00000040314	Ctsg	31.2674	-2.02927	0.377735	-5.55141	2.83e-08	1.6e-06
ENSMUSG00000015441	Gzmf	1.46296	-1.19808	0.379514	-3.44984	0.000560911	0.00361855
ENSMUSG00000100017	2410022M11Rik	35.5216	-1.07164	0.229304	-4.65927	3.17e-06	6.77e-05
ENSMUSG00000059835	Rpl13-ps3	3.35846	-1.01575	0.383348	-2.56642	0.0102756	0.0347396
ENSMUSG00000021977	1700129C05Rik	2.5923	1.19011	0.396612	2.78244	0.00539516	0.0209083
ENSMUSG00000044461	Shisa2	24.3195	1.44349	0.328817	4.3449	1.39e-05	0.000212165
ENSMUSG00000021986	Amer2	60.6104	-1.74727	0.377571	-4.78754	1.69e-06	4.12e-05
ENSMUSG00000021990	Spata13	3311.02	-1.14554	0.240423	-4.7704	1.84e-06	4.39e-05
ENSMUSG00000060548	Tnfrsf19	140.253	1.35693	0.284432	4.76054	1.93e-06	4.54e-05
ENSMUSG00000035296	Sgcg	11.9993	1.30688	0.315398	4.07243	4.65e-05	0.000532457
ENSMUSG00000115371	Gm18146	5.74097	-1.16333	0.378774	-3.08523	0.00203392	0.00977367
ENSMUSG00000114284	9630015K15Rik	14.6587	-1.22547	0.338212	-3.63733	0.000275476	0.00208024
ENSMUSG00000054733	Msra	466.755	-1.70596	0.285653	-6.01255	1.83e-09	1.81e-07
ENSMUSG00000022032	Scara5	142.851	-1.60926	0.302758	-5.37418	7.69e-08	3.68e-06
ENSMUSG00000045875	Adra1a	84.509	1.1499	0.368535	3.09982	0.00193638	0.00940049
ENSMUSG00000093726	Gm20667	7.00176	1.33495	0.368613	3.53207	0.000412324	0.0028532
ENSMUSG00000098866	Mir6539	13.4803	-1.37021	0.355079	-3.81695	0.000135114	0.00120685
ENSMUSG00000022056	Adam7	8.70596	1.73454	0.325455	5.06459	4.09e-07	1.37e-05
ENSMUSG00000014725	Adam28	176.237	-1.01337	0.231766	-4.39194	1.12e-05	0.000179104
ENSMUSG00000033730	Egr3	105.693	-1.2969	0.299771	-4.32816	1.5e-05	0.000224776
ENSMUSG00000106195	Gm44340	7.38144	-1.26433	0.368776	-3.3957	0.000684525	0.00421055
ENSMUSG00000115025	Gm4240	33.8578	-1.27397	0.302601	-4.23764	2.26e-05	0.000309323
ENSMUSG00000022094	Slc39a14	2568.47	-1.20269	0.220607	-5.46812	4.55e-08	2.39e-06
ENSMUSG00000033644	Piwil2	152.574	-1.6505	0.254481	-6.51464	7.29e-11	1.29e-08
ENSMUSG00000022097	Sftpc	26198.5	1.5425	0.276701	5.56906	2.56e-08	1.48e-06
ENSMUSG00000033595	Lgi3	471.603	1.74549	0.348281	4.97893	6.39e-07	1.94e-05
ENSMUSG00000022103	Gfra2	90.8035	1.66155	0.293903	5.63014	1.8e-08	1.14e-06
ENSMUSG00000034997	Htr2a	133.652	-1.28937	0.280659	-4.64163	3.46e-06	7.27e-05
ENSMUSG00000021996	Esd	3022.11	-1.00025	0.207189	-4.83996	1.3e-06	3.35e-05
ENSMUSG00000034959	Rubcnl	488.641	-1.15533	0.223368	-5.17987	2.22e-07	8.46e-06
ENSMUSG00000021997	Lrrc63	33.419	-1.2559	0.296079	-4.24021	2.23e-05	0.000306791
ENSMUSG00000022015	Tnfsf11	176.681	-1.29584	0.270558	-4.83746	1.32e-06	3.38e-05
ENSMUSG00000022018	Rgcc	701.202	-2.0374	0.243051	-8.42142	3.72e-17	2.71e-13
ENSMUSG00000022026	Olfm4	828.873	-1.94106	0.395744	-6.41153	1.44e-10	2.32e-08
ENSMUSG00000115527	Gm4355	6.02382	1.05449	0.371815	2.80399	0.00504746	0.0197946
ENSMUSG00000055639	Dach1	614.617	-1.32508	0.309735	-4.31787	1.58e-05	0.000233266
ENSMUSG00000089549	Gm25831	16.4696	-1.14067	0.362557	-3.206	0.00134595	0.00705451
ENSMUSG00000086133	Gm16331	44.0982	-1.28316	0.34541	-3.79927	0.000145122	0.00127182
ENSMUSG00000115319	Gm34417	4.73345	1.13823	0.367791	2.98614	0.0028252	0.0126114
ENSMUSG00000053821	Gm9922	1.97004	1.12875	0.396007	2.71442	0.00663926	0.0247068
ENSMUSG00000022126	Acod1	21849.6	-2.10962	0.292373	-7.30434	2.79e-13	1.49e-10
ENSMUSG00000115149	9330188P03Rik	11.9559	1.58883	0.316568	4.88316	1.04e-06	2.84e-05
ENSMUSG00000115754	Gm48972	26.8743	-1.35677	0.273441	-4.94556	7.59e-07	2.22e-05
ENSMUSG00000033214	Slitrk5	1.71378	-1.21859	0.3905	-3.25499	0.00113396	0.00619744
ENSMUSG00000053465	Hs6st3	15.5858	1.15697	0.348012	3.28388	0.00102388	0.00574149
ENSMUSG00000110018	5430437J10Rik	92.4907	1.36626	0.340764	3.99357	6.51e-05	0.000690256
ENSMUSG00000022150	Dab2	2648.34	-1.09128	0.219204	-4.99315	5.94e-07	1.84e-05
ENSMUSG00000089966	Gm16030	2.69462	1.1451	0.392867	2.75126	0.00593664	0.0225955
ENSMUSG00000005360	Slc1a3	361.853	1.1902	0.270979	4.3887	1.14e-05	0.000181354
ENSMUSG00000115151	Gm19276	7.52906	-1.1327	0.353802	-3.17038	0.00152242	0.00778369
ENSMUSG00000058914	C1qtnf3	14.3144	1.97517	0.394396	4.88949	1.01e-06	2.76e-05
ENSMUSG00000047497	Adamts12	472.589	-1.01262	0.249488	-4.08739	4.36e-05	0.000506203
ENSMUSG00000095516	Gm24135	2.86393	1.15705	0.388632	2.80471	0.00503613	0.0197614
ENSMUSG00000039385	Cdh6	69.1596	-1.72795	0.340382	-5.20699	1.92e-07	7.5e-06
ENSMUSG00000115355	4930445E18Rik	8.47945	-1.65164	0.379618	-4.27959	1.87e-05	0.000267772
ENSMUSG00000045763	Basp1	2591.99	-1.22126	0.225777	-5.41926	5.98e-08	2.99e-06
ENSMUSG00000115593	Gm4824	13.0785	-1.05617	0.325805	-3.23706	0.00120769	0.00648855
ENSMUSG00000022270	Retreg1	1532.75	-1.03139	0.214055	-4.82675	1.39e-06	3.54e-05
ENSMUSG00000098719	Mir7212	24.5901	-1.18488	0.280847	-4.20989	2.55e-05	0.000340357
ENSMUSG00000115647	Gm49265	15.3374	1.0462	0.281397	3.68766	0.000226322	0.00179201
ENSMUSG00000115568	Tiaf2	16.6469	1.00779	0.271938	3.67438	0.000238424	0.00186305
ENSMUSG00000022240	Ctnnd2	68.243	1.06733	0.248163	4.29472	1.75e-05	0.000252419
ENSMUSG00000058101	1700084J12Rik	17.7468	1.00946	0.291569	3.44013	0.000581444	0.00370813
ENSMUSG00000038984	Tspyl5	39.2848	1.13576	0.230881	4.89882	9.64e-07	2.66e-05
ENSMUSG00000115715	Gm33936	4.35093	-1.49664	0.382951	-3.68303	0.000230476	0.00181412
ENSMUSG00000051359	Ncald	312.798	1.04713	0.251064	4.16851	3.07e-05	0.000389882
ENSMUSG00000084382	Gm3267	5.99172	1.03253	0.346628	2.89255	0.00382124	0.0159428
ENSMUSG00000086125	Gm15942	14.075	1.15028	0.332655	3.41861	0.000629415	0.00394199
ENSMUSG00000115326	Gm35019	17.5843	-1.96007	0.352198	-5.43004	5.63e-08	2.85e-06
ENSMUSG00000115620	Gm45924	6.79607	-1.8733	0.392299	-4.52003	6.18e-06	0.000115215
ENSMUSG00000051920	Rspo2	67.8423	-1.02242	0.24301	-4.21397	2.51e-05	0.000335376
ENSMUSG00000068522	Aard	6.81076	1.26266	0.387211	3.14269	0.00167404	0.0084094
ENSMUSG00000058656	Samd12	141.394	1.11217	0.320308	3.46351	0.000533174	0.00347532
ENSMUSG00000022425	Enpp2	539.36	1.05424	0.193113	5.46014	4.76e-08	2.47e-06
ENSMUSG00000022371	Col14a1	265.58	1.54009	0.265841	5.78527	7.24e-09	5.45e-07
ENSMUSG00000032501	Trib1	1375.32	-1.246	0.218948	-5.69891	1.21e-08	8.25e-07
ENSMUSG00000115426	Gm19510	8.88835	-1.03224	0.328569	-3.13576	0.00171409	0.00855817
ENSMUSG00000115681	Gm2682	175.17	1.01987	0.281353	3.62202	0.000292306	0.00217361
ENSMUSG00000116031	D030024E09Rik	3.74401	-1.61352	0.391562	-3.79971	0.000144867	0.0012709
ENSMUSG00000022346	Myc	213.375	-1.64293	0.274239	-6.00527	1.91e-09	1.88e-07
ENSMUSG00000055748	Gsdmc4	6.5923	-1.33772	0.366768	-3.5883	0.000332836	0.00240967
ENSMUSG00000053469	Tg	155.828	-1.67444	0.264904	-6.35171	2.13e-10	3.14e-08
ENSMUSG00000005125	Ndrg1	2416.21	-1.46081	0.250543	-5.86224	4.57e-09	3.81e-07
ENSMUSG00000091412	Gm2895	29.54	-1.86564	0.323203	-5.7555	8.64e-09	6.21e-07
ENSMUSG00000034730	Adgrb1	203.483	-2.23958	0.38295	-6.18539	6.19e-10	7.71e-08
ENSMUSG00000022594	Lynx1	170.53	1.00736	0.192914	5.21909	1.8e-07	7.09e-06
ENSMUSG00000034634	Ly6d	24.9511	1.2382	0.3233	3.81016	0.000138876	0.00123295
ENSMUSG00000100880	Gm6610	18.191	1.23783	0.302562	4.05458	5.02e-05	0.000564913
ENSMUSG00000022582	Ly6g	228.355	-2.01369	0.379633	-5.85172	4.87e-09	3.98e-07
ENSMUSG00000022564	Grina	4348.05	-1.27719	0.199669	-6.40238	1.53e-10	2.38e-08
ENSMUSG00000115946	Mirt2	99.8954	-1.60053	0.269106	-5.97812	2.26e-09	2.15e-07
ENSMUSG00000018893	Mb	27.8551	1.52837	0.368205	4.09649	4.19e-05	0.000489568
ENSMUSG00000033576	Apol6	459.19	1.09446	0.357798	3.04346	0.00233871	0.0109094
ENSMUSG00000082233	Gm6506	9.06131	1.00349	0.334855	2.94609	0.00321817	0.0139634
ENSMUSG00000050982	Apol10a	1.88413	1.3721	0.395953	3.10154	0.00192515	0.00936278
ENSMUSG00000044309	Apol7c	4.89796	1.5354	0.38989	3.63749	0.000275312	0.00207956
ENSMUSG00000095704	Gm8221	5.39653	1.4122	0.397895	3.32925	0.000870802	0.00508181
ENSMUSG00000115979	Gm49410	10.4378	-1.12309	0.365295	-3.06261	0.00219416	0.0103532
ENSMUSG00000056656	Apol8	30.1491	-1.51344	0.392113	-4.70432	2.55e-06	5.65e-05
ENSMUSG00000071715	Ncf4	1405.76	-1.12719	0.221641	-5.0888	3.6e-07	1.25e-05
ENSMUSG00000033220	Rac2	2516.68	-1.18093	0.200239	-5.9044	3.54e-09	3.11e-07
ENSMUSG00000116097	Gm36738	9.75597	1.16351	0.358704	3.19902	0.00137896	0.00718321
ENSMUSG00000042622	Maff	907.107	-1.41302	0.217291	-6.51001	7.51e-11	1.32e-08
ENSMUSG00000042524	Sun2	1750.81	-1.15716	0.232499	-4.98224	6.29e-07	1.92e-05
ENSMUSG00000089796	Gm16575	43.1621	-1.12908	0.267134	-4.22454	2.39e-05	0.000323512
ENSMUSG00000022416	Cacna1i	10.8145	1.32212	0.396348	3.26225	0.00110531	0.00608378
ENSMUSG00000050439	Enthd1	16.176	-2.08027	0.376653	-5.48876	4.05e-08	2.17e-06
ENSMUSG00000116345	Gm19141	3.05013	-1.16672	0.395272	-2.95622	0.0031143	0.0135995
ENSMUSG00000116433	Gm49553	50.7211	1.2615	0.286276	4.38881	1.14e-05	0.000181354
ENSMUSG00000022456	Septin3	64.704	1.14221	0.394668	2.8455	0.00443417	0.0179159
ENSMUSG00000116217	Gm46495	4.97585	1.03576	0.374312	2.70169	0.00689876	0.0254484
ENSMUSG00000115925	Gm33432	2.72401	1.03749	0.397557	2.4692	0.0135415	0.043116
ENSMUSG00000055745	Rtl6	47.6123	1.0942	0.235314	4.63625	3.55e-06	7.42e-05
ENSMUSG00000006369	Fbln1	102.73	1.29133	0.294341	4.37644	1.21e-05	0.000189901
ENSMUSG00000054136	Adm2	11.5606	-1.44181	0.359236	-4.02018	5.82e-05	0.00063048
ENSMUSG00000022622	Acr	17.483	-1.08895	0.297508	-3.62958	0.000283879	0.00212529
ENSMUSG00000109770	Gm30085	2.83088	-1.12287	0.396858	-2.76216	0.00574207	0.0219991
ENSMUSG00000115993	Zfp42-ps1	7.81867	-1.01279	0.380401	-2.70358	0.00685971	0.0253345
ENSMUSG00000022462	Slc38a2	4630.23	-1.23069	0.260195	-4.75432	1.99e-06	4.64e-05
ENSMUSG00000116291	Gm4383	9.56319	1.10541	0.338958	3.21047	0.00132517	0.00696937
ENSMUSG00000054855	Rnd1	1012.56	-2.18311	0.277191	-7.93729	2.07e-15	2.56e-12
ENSMUSG00000115980	Gm49437	2.25757	-1.06977	0.395118	-2.56769	0.0102378	0.0346499
ENSMUSG00000023000	Dhh	14.8129	1.18046	0.314435	3.71016	0.000207126	0.0016752
ENSMUSG00000022999	Lmbr1l	494.252	-1.03618	0.208821	-4.96282	6.95e-07	2.06e-05
ENSMUSG00000023011	Faim2	27.3497	1.32939	0.35351	3.7213	0.000198199	0.00161944
ENSMUSG00000045350	Fam186a	7.704	-1.06005	0.342382	-3.06998	0.00214076	0.0101714
ENSMUSG00000054619	Mettl7a1	1215.08	1.37819	0.299486	4.59417	4.34e-06	8.64e-05
ENSMUSG00000058057	Mettl7a3	2.77375	1.10957	0.396465	2.65913	0.00783435	0.0281079
ENSMUSG00000037280	Galnt6	605.06	-1.22175	0.233359	-5.24533	1.56e-07	6.34e-06
ENSMUSG00000067614	Krt86	5.95193	-1.08087	0.382101	-2.84343	0.00446308	0.018004
ENSMUSG00000058794	Nfe2	378.316	-1.9596	0.349997	-5.74591	9.14e-09	6.51e-07
ENSMUSG00000063234	Gpr84	71.0182	-1.24852	0.314664	-3.96093	7.47e-05	0.000762311
ENSMUSG00000000555	Itga5	3339.06	-1.02855	0.19272	-5.34465	9.06e-08	4.14e-06
ENSMUSG00000022489	Pde1b	545.338	-1.2524	0.277027	-4.52619	6.01e-06	0.000112771
ENSMUSG00000022491	Glycam1	4.88896	-1.40557	0.395831	-3.54343	0.000394958	0.00275986
ENSMUSG00000022534	Mefv	1041.68	-1.24076	0.258551	-4.81387	1.48e-06	3.73e-05
ENSMUSG00000084790	Gm15879	5.69414	1.0809	0.334201	3.12064	0.00180456	0.00890942
ENSMUSG00000005980	Dnase1	39.5215	1.04344	0.213204	4.87655	1.08e-06	2.9e-05
ENSMUSG00000022519	Srl	57.9596	1.2782	0.252396	5.04915	4.44e-07	1.46e-05
ENSMUSG00000091712	Sec14l5	5.66211	1.28524	0.365518	3.38575	0.000709832	0.00433657
ENSMUSG00000116029	Gm41414	2.30741	1.09631	0.396556	2.71685	0.00659061	0.0245487
ENSMUSG00000050908	Tvp23a	66.5849	1.09082	0.222114	4.90073	9.55e-07	2.64e-05
ENSMUSG00000022504	Ciita	3713.53	1.38564	0.373891	3.68058	0.000232703	0.00182886
ENSMUSG00000038055	Dexi	434.705	1.38611	0.312702	4.42163	9.8e-06	0.000161307
ENSMUSG00000037991	Rmi2	58.528	1.38205	0.265731	5.18266	2.19e-07	8.36e-06
ENSMUSG00000076258	Gm23935	16717.5	-1.2747	0.301635	-4.22886	2.35e-05	0.000318664
ENSMUSG00000065968	Ifitm7	4.50804	-1.24022	0.39216	-3.14484	0.00166177	0.00836129
ENSMUSG00000022676	Snai2	15.4353	1.08183	0.276662	3.87061	0.000108562	0.00101827
ENSMUSG00000071637	Cebpd	1235.85	-1.16882	0.183634	-6.36906	1.9e-10	2.88e-08
ENSMUSG00000022768	Ccdc116	10.5987	-1.25043	0.311563	-3.95093	7.78e-05	0.000787081
ENSMUSG00000116898	Gm49785	3.4313	-1.13901	0.385351	-2.84169	0.00448747	0.0180762
ENSMUSG00000072214	Septin5	26.0125	-1.36042	0.326452	-4.17013	3.04e-05	0.000388136
ENSMUSG00000106567	2010309G21Rik	1.60245	1.1274	0.393248	2.76345	0.00571946	0.0219275
ENSMUSG00000104927	Gm43388	11.2872	1.56738	0.379713	4.04554	5.22e-05	0.000581543
ENSMUSG00000105128	Gm42870	34.8324	1.14244	0.378209	3.02435	0.00249165	0.0114656
ENSMUSG00000105160	A530030E21Rik	12.9907	1.38097	0.389937	3.51694	0.000436549	0.00298103
ENSMUSG00000076940	Iglv2	19.3347	1.00884	0.373982	2.67367	0.00750267	0.0271413
ENSMUSG00000050742	Olfr164	16.9922	1.47413	0.388941	3.7657	0.000166083	0.00141161
ENSMUSG00000050158	Olfr165	3.5534	1.37142	0.393857	3.26959	0.00107703	0.0059658
ENSMUSG00000045341	Olfr167	2.62679	1.26088	0.394096	2.93974	0.0032849	0.0141846
ENSMUSG00000043008	Klhl6	1854.07	-1.45987	0.302052	-4.85363	1.21e-06	3.18e-05
ENSMUSG00000116659	Gm6551	2.65995	-1.04501	0.394189	-3.1392	0.0016941	0.00849075
ENSMUSG00000090356	Teddm3	1.66123	-1.18905	0.37724	-3.50413	0.000458095	0.00309558
ENSMUSG00000033618	Map3k13	110.613	1.20784	0.179833	6.70786	1.98e-11	4.41e-09
ENSMUSG00000116535	Gm5962	2.35093	1.09132	0.396434	2.69894	0.00695615	0.0256093
ENSMUSG00000097401	Gm26744	10.0797	1.36689	0.320174	4.15664	3.23e-05	0.00040544
ENSMUSG00000013089	Etv5	787.499	1.25915	0.236966	5.31269	1.08e-07	4.75e-06
ENSMUSG00000022861	Dgkg	248.313	-2.00683	0.240516	-8.36364	6.08e-17	2.86e-13
ENSMUSG00000089874	9230117E06Rik	12.6191	-1.26506	0.319792	-3.93423	8.35e-05	0.000829419
ENSMUSG00000116847	Gm30251	3.71319	-1.11985	0.396938	-2.92536	0.00344053	0.0147176
ENSMUSG00000099071	Mir8095	3.36356	-1.29258	0.388153	-3.13809	0.0017005	0.00850556
ENSMUSG00000116738	Gm49565	48.2174	-1.25802	0.205495	-6.1077	1.01e-09	1.16e-07
ENSMUSG00000084511	Gm22481	3.53343	-1.68706	0.386679	-3.84029	0.000122891	0.00112284
ENSMUSG00000060459	Kng2	26.6261	-1.38625	0.337379	-4.14466	3.4e-05	0.000420797
ENSMUSG00000022875	Kng1	10.2788	-1.07693	0.396784	-3.08025	0.00206829	0.00990302
ENSMUSG00000022887	Masp1	34.0637	1.17453	0.281875	4.14522	3.39e-05	0.000420331
ENSMUSG00000115919	Gm31583	8.23994	-1.63925	0.393999	-4.22904	2.35e-05	0.00031857
ENSMUSG00000115869	Gm31814	12.7614	-1.45112	0.301354	-4.72788	2.27e-06	5.15e-05
ENSMUSG00000022512	Cldn1	421.737	-1.3488	0.24276	-5.57727	2.44e-08	1.44e-06
ENSMUSG00000022514	Il1rap	1571.75	-1.71633	0.250085	-6.90234	5.12e-12	1.55e-09
ENSMUSG00000092545	Gm20319	6.57052	-1.1696	0.355932	-3.25702	0.00112587	0.00616331
ENSMUSG00000022523	Fgf12	6.78212	1.38517	0.378466	3.52365	0.000425649	0.00292594
ENSMUSG00000038094	Atp13a4	64.4731	1.06641	0.281792	3.77675	0.000158888	0.00136416
ENSMUSG00000052316	Lrrc15	11.0848	-1.29255	0.391575	-3.51851	0.000433973	0.00296562
ENSMUSG00000116946	Gm41442	170.49	-1.8598	0.327536	-5.72959	1.01e-08	7.1e-07
ENSMUSG00000022548	Apod	195.008	-1.53476	0.324036	-4.77611	1.79e-06	4.31e-05
ENSMUSG00000086146	Gm15729	19.0205	-1.87211	0.30348	-6.03427	1.6e-09	1.66e-07
ENSMUSG00000022824	Muc13	40.8253	-1.72297	0.327253	-5.32296	1.02e-07	4.52e-06
ENSMUSG00000059657	Stfa2l1	2323.35	-2.19256	0.395634	-7.34647	2.04e-13	1.16e-10
ENSMUSG00000079597	Cstdc4	2806.99	-2.01098	0.397653	-7.7696	7.87e-15	8.13e-12
ENSMUSG00000096627	Gm25024	3.70825	-1.77224	0.395618	-4.46419	8.04e-06	0.000139947
ENSMUSG00000116872	Gm6815	47.2523	-2.35361	0.393093	-6.94642	3.75e-12	1.24e-09
ENSMUSG00000094733	Csta3	16.0948	-2.20469	0.381371	-5.70734	1.15e-08	7.93e-07
ENSMUSG00000095620	Csta2	1071.73	-1.69761	0.396536	-7.0975	1.27e-12	5.21e-10
ENSMUSG00000075228	Gm10813	39.112	-2.04753	0.393718	-5.84468	5.08e-09	4.09e-07
ENSMUSG00000096823	Gm24569	5.71149	-1.13135	0.394997	-3.24222	0.00118603	0.00639559
ENSMUSG00000071562	Stfa1	778.618	-1.74532	0.395927	-8.28792	1.15e-16	4.19e-13
ENSMUSG00000079594	Cstdc6	54.8798	-1.65501	0.395953	-6.77095	1.28e-11	3.27e-09
ENSMUSG00000071561	Cstdc5	1890.66	-1.45955	0.390451	-8.4162	3.89e-17	2.71e-13
ENSMUSG00000087689	Gm15845	46.4404	-1.2209	0.389558	-6.43551	1.23e-10	2.02e-08
ENSMUSG00000022902	Stfa2	2636.37	-1.51821	0.391872	-8.2713	1.33e-16	4.19e-13
ENSMUSG00000116905	Gm49652	3.47454	-1.25177	0.386175	-4.10082	4.12e-05	0.000482235
ENSMUSG00000054905	Stfa3	2255.22	-1.21242	0.38082	-7.89646	2.87e-15	3.2e-12
ENSMUSG00000116961	Gm49662	16.8685	-1.62837	0.364609	-4.48572	7.27e-06	0.000130024
ENSMUSG00000116685	Gm49664	3.61794	-1.8936	0.387297	-4.16361	3.13e-05	0.000395966
ENSMUSG00000002847	Pla1a	366.864	-1.07867	0.189872	-5.68528	1.31e-08	8.78e-07
ENSMUSG00000075122	Cd80	409.336	-1.30917	0.268247	-4.90598	9.3e-07	2.59e-05
ENSMUSG00000047261	Gap43	16.6222	1.3155	0.351368	3.68682	0.000227072	0.00179591
ENSMUSG00000082570	Gm15711	33.1298	1.03385	0.253129	4.06701	4.76e-05	0.000541754
ENSMUSG00000055370	Gm9968	135.801	1.0464	0.236642	4.41614	1e-05	0.000164484
ENSMUSG00000052013	Btla	193.059	1.20561	0.322448	3.73107	0.000190672	0.00157082
ENSMUSG00000022659	Gcsam	29.9585	1.22997	0.391852	3.09891	0.00194235	0.00942293
ENSMUSG00000085826	Gm15638	40.7904	-1.03702	0.262163	-3.96289	7.4e-05	0.000757183
ENSMUSG00000022657	Cd96	84.5417	1.08353	0.298546	3.62178	0.000292584	0.00217469
ENSMUSG00000048164	Gm7204	2.30234	1.0362	0.3969	2.51125	0.0120305	0.0394302
ENSMUSG00000022650	Retnlb	48.0198	-2.38533	0.348484	-6.95818	3.45e-12	1.19e-09
[truncated: 345 more rows]
