# Supplementary material for: Inhibition of Granuloma Triglyceride Synthesis Imparts Control of Mycobacterium tuberculosis Through Curtailed Inflammatory Responses
Source: Front Immunol. 2021 Sep 15;12:722735. doi: 10.3389/fimmu.2021.722735 (PMC8479166; doi:10.3389/fimmu.2021.722735)
Supplement: Supplementary file 3 [file Table_2.xls]

## Sheet: Sheet1
Table S2: Differentially expressed genes between T863Lo group and Vehicle treated group
Gene stable ID	Gene name	baseMean	log2FoldChange	lfcSE	stat	pvalue	padj
ENSMUSG00000025909	Sntg1	13.2595	-1.00782	0.278458	-3.56936	0.00035786	0.00370854
ENSMUSG00000099032	Tcf24	43.4577	-1.30725	0.278323	-4.70829	2.5e-06	8.46e-05
ENSMUSG00000042501	Cpa6	47.2154	-2.25342	0.353785	-6.88405	5.82e-12	1.99e-09
ENSMUSG00000067780	Pi15	2038.29	-2.27468	0.339875	-7.20531	5.79e-13	3.24e-10
ENSMUSG00000100053	Gm28154	42.4431	-1.65913	0.342842	-5.06954	3.99e-07	2.07e-05
ENSMUSG00000085125	Gm16070	18.9923	-1.55742	0.364493	-4.54389	5.52e-06	0.00015572
ENSMUSG00000026064	Ptp4a1	201.449	-1.258	0.250966	-5.10742	3.27e-07	1.78e-05
ENSMUSG00000117310	Ptp4a1	44.1291	-1.04331	0.277897	-3.87574	0.000106303	0.00152526
ENSMUSG00000086727	4931428L18Rik	5.6367	-1.26627	0.367682	-3.39942	0.00067529	0.00590884
ENSMUSG00000100910	Gm29128	6.87431	-1.24336	0.363569	-3.43667	0.000588915	0.00534858
ENSMUSG00000064936	Gm23722	152.575	-1.05204	0.215384	-4.91296	8.97e-07	3.95e-05
ENSMUSG00000026073	Il1r2	4480.52	-2.34882	0.365654	-8.06017	7.62e-16	1.43e-12
ENSMUSG00000097899	Gm16894	450.887	-2.14787	0.337649	-6.93302	4.12e-12	1.51e-09
ENSMUSG00000102975	Gm37347	1685.72	-2.30317	0.345095	-7.44741	9.52e-14	8.64e-11
ENSMUSG00000103560	Gm38070	567.512	-1.23945	0.221028	-5.64954	1.61e-08	1.48e-06
ENSMUSG00000070942	Il1rl2	548.199	-1.08928	0.242549	-4.54586	5.47e-06	0.000154728
ENSMUSG00000026068	Il18rap	2925.13	-1.07518	0.232766	-4.71364	2.43e-06	8.31e-05
ENSMUSG00000094655	Gm25360	10.335	-1.04207	0.296038	-3.42909	0.000605603	0.00546246
ENSMUSG00000039323	Igfbp2	356.322	1.2985	0.345589	3.7782	0.000157964	0.00201797
ENSMUSG00000026180	Cxcr2	1932.03	-1.78623	0.278905	-6.65086	2.91e-11	7.6e-09
ENSMUSG00000026173	Plcd4	19.4967	1.00892	0.235026	4.34851	1.37e-05	0.000316839
ENSMUSG00000026204	Ptprn	199.98	-1.5741	0.339746	-4.93351	8.08e-07	3.64e-05
ENSMUSG00000102518	Gm38339	9.57132	-1.38313	0.30785	-4.34824	1.37e-05	0.000316957
ENSMUSG00000102721	A630081D01Rik	311.298	-1.01815	0.176331	-5.80119	6.58e-09	7.4e-07
ENSMUSG00000055980	Irs1	116.297	1.02322	0.241375	4.28914	1.79e-05	0.000389267
ENSMUSG00000026166	Ccl20	199.999	-1.73634	0.298293	-5.94579	2.75e-09	3.73e-07
ENSMUSG00000026220	Slc16a14	17.7322	-1.29982	0.315246	-4.23369	2.3e-05	0.000475842
ENSMUSG00000061852	Gm7582	32.2479	-1.01605	0.275857	-3.74045	0.00018369	0.00224634
ENSMUSG00000089976	Gm2389	39.5698	-1.28289	0.27974	-4.65844	3.19e-06	0.000102678
ENSMUSG00000101279	Gm18342	265.389	-1.28039	0.253526	-5.14262	2.71e-07	1.55e-05
ENSMUSG00000089844	A530032D15Rik	330.656	-1.30712	0.253078	-5.27429	1.33e-07	8.71e-06
ENSMUSG00000073631	Gm10553	31.106	-1.69495	0.280839	-5.99618	2.02e-09	2.91e-07
ENSMUSG00000072109	A530040E14Rik	59.3922	-1.19087	0.237197	-5.06319	4.12e-07	2.13e-05
ENSMUSG00000089652	Gm16025	4.16704	-1.13545	0.362574	-2.92241	0.00347335	0.0197516
ENSMUSG00000101751	Gm2427	14.6676	-1.30001	0.321279	-4.0544	5.03e-05	0.00086383
ENSMUSG00000070031	Sp140	297.245	-1.5039	0.262218	-5.87543	4.22e-09	5.14e-07
ENSMUSG00000090246	Gm17017	67.369	-1.27592	0.237651	-5.41002	6.3e-08	4.62e-06
ENSMUSG00000103609	Gm37022	5.89131	-1.19869	0.36075	-3.17057	0.00152142	0.0107943
ENSMUSG00000101625	Gm29371	12.9184	-1.05768	0.348001	-3.132	0.00173622	0.0118704
ENSMUSG00000044337	Ackr3	737.752	-1.20268	0.242962	-5.06743	4.03e-07	2.09e-05
ENSMUSG00000104087	Gm38277	5.83083	-1.2909	0.37392	-3.52035	0.000430982	0.00424041
ENSMUSG00000059956	Serpinb12	12.1525	-1.0938	0.337788	-3.24618	0.00116964	0.00891069
ENSMUSG00000026327	Serpinb11	4.80776	-1.35421	0.381575	-3.41543	0.000636806	0.00566817
ENSMUSG00000062345	Serpinb2	867.932	-2.07557	0.362451	-6.42926	1.28e-10	2.58e-08
ENSMUSG00000026390	Marco	2451.54	-1.43577	0.369954	-4.6152	3.93e-06	0.000119397
ENSMUSG00000097283	Gm26686	8.66508	-1.08623	0.31888	-3.31599	0.000913202	0.00743466
ENSMUSG00000016529	Il10	86.7971	-1.78366	0.317528	-5.91522	3.31e-09	4.3e-07
ENSMUSG00000090079	Gm15849	5.29063	1.12748	0.356022	3.13654	0.00170955	0.0117338
ENSMUSG00000026442	Nfasc	46.2881	-1.54352	0.289238	-5.38897	7.09e-08	5.07e-06
ENSMUSG00000101102	Gm28609	4.24382	1.16325	0.357898	3.22083	0.00127818	0.0095039
ENSMUSG00000041559	Fmod	9.28199	1.25191	0.358649	3.52354	0.000425817	0.00420372
ENSMUSG00000099875	Rbm3-ps	72.53	-1.07181	0.276177	-3.96324	7.39e-05	0.00115327
ENSMUSG00000006014	Prg4	87.3077	-1.30645	0.252915	-5.22717	1.72e-07	1.05e-05
ENSMUSG00000026480	Ncf2	4121.7	-1.06147	0.223993	-4.8329	1.35e-06	5.48e-05
ENSMUSG00000066800	Rnasel	1643.58	-1.26716	0.209918	-6.11358	9.74e-10	1.56e-07
ENSMUSG00000103625	Gm37357	40.9761	-1.34928	0.254493	-5.30303	1.14e-07	7.65e-06
ENSMUSG00000040297	Suco	4190.25	-1.20786	0.232099	-5.2894	1.23e-07	8.18e-06
ENSMUSG00000102254	Gm7496	47.8151	-1.18284	0.261435	-4.55868	5.15e-06	0.000147797
ENSMUSG00000026582	Sele	249.175	-1.76293	0.350288	-5.52032	3.38e-08	2.77e-06
ENSMUSG00000026581	Sell	2911.87	-1.28963	0.193163	-6.71779	1.84e-11	5.23e-09
ENSMUSG00000026580	Selp	1166.71	-1.78732	0.371732	-5.89395	3.77e-09	4.71e-07
ENSMUSG00000090081	Gm16587	14.085	-1.81341	0.35189	-5.12703	2.94e-07	1.64e-05
ENSMUSG00000086593	Gm16548	8.45903	-1.54219	0.383355	-4.19786	2.69e-05	0.00053421
ENSMUSG00000026579	F5	472.66	-1.41944	0.28056	-5.23673	1.63e-07	1.02e-05
ENSMUSG00000104117	Gm20743	3.64657	1.04068	0.357121	2.91346	0.00357452	0.0201355
ENSMUSG00000104340	Gm10522	3.18154	-1.12158	0.393563	-2.75638	0.00584443	0.029138
ENSMUSG00000099119	Mir6546	4.903	-1.50504	0.359339	-3.83256	0.000126818	0.00172558
ENSMUSG00000006403	Adamts4	820.58	-1.81957	0.282848	-6.68283	2.34e-11	6.23e-09
ENSMUSG00000037872	Ackr1	56.3433	-1.29536	0.308313	-4.38974	1.13e-05	0.000272376
ENSMUSG00000103588	Gm18445	16.0173	-1.63439	0.370754	-4.70097	2.59e-06	8.68e-05
ENSMUSG00000102608	Gm37267	3.19549	1.07705	0.383677	2.79676	0.00516172	0.0266372
ENSMUSG00000100147	1700047M11Rik	56.1482	-2.74744	0.347393	-8.16551	3.2e-16	7.66e-13
ENSMUSG00000103308	Gm37800	21.6353	-1.49175	0.300055	-5.01336	5.35e-07	2.65e-05
ENSMUSG00000102606	Rpl21-ps1	5.50622	-1.0992	0.366693	-3.04733	0.00230887	0.0146095
ENSMUSG00000097784	A430105J06Rik	39.4419	-1.30206	0.316951	-4.29121	1.78e-05	0.000388119
ENSMUSG00000037568	Vash2	52.4025	-1.10854	0.249951	-4.47309	7.71e-06	0.000201983
ENSMUSG00000009633	G0s2	479.408	-1.49399	0.332441	-4.79538	1.62e-06	6.16e-05
ENSMUSG00000102196	Gm38171	45.3678	-1.03243	0.231896	-4.44828	8.66e-06	0.000221553
ENSMUSG00000026773	Pfkfb3	7562.11	-1.13046	0.23403	-4.92001	8.65e-07	3.84e-05
ENSMUSG00000026787	Gad2	102.832	-1.94806	0.376054	-5.93963	2.86e-09	3.82e-07
ENSMUSG00000044103	Il1f9	3643.29	-2.22342	0.355478	-7.29342	3.02e-13	2.21e-10
ENSMUSG00000026984	Il1f6	12.5723	-1.27234	0.386881	-4.03681	5.42e-05	0.000909819
ENSMUSG00000026981	Il1rn	8708.04	-1.63832	0.260676	-6.39837	1.57e-10	3.05e-08
ENSMUSG00000085057	Gm13415	6.18521	-1.19294	0.392348	-4.07359	4.63e-05	0.000812047
ENSMUSG00000004113	Cacna1b	133.452	-1.16461	0.27068	-4.41814	9.96e-06	0.000245873
ENSMUSG00000083973	Gm13459	3.36685	-1.0677	0.376244	-2.78147	0.00541134	0.0275794
ENSMUSG00000009216	Fam163b	8.79367	1.23372	0.360065	3.38555	0.000710357	0.00613404
ENSMUSG00000086425	F730016J06Rik	27.0252	-1.46226	0.333032	-4.56285	5.05e-06	0.000145849
ENSMUSG00000026815	Gfi1b	5.29321	-1.20468	0.382808	-3.3299	0.000868757	0.0071614
ENSMUSG00000050737	Ptges	1723.83	-1.15861	0.211217	-5.54412	2.95e-08	2.49e-06
ENSMUSG00000026822	Lcn2	41765.3	-1.42545	0.254493	-5.73561	9.72e-09	1.01e-06
ENSMUSG00000086904	Gm13404	2.70288	-1.09037	0.38342	-2.67587	0.00745366	0.0348567
ENSMUSG00000026874	Hc	1794.74	1.08375	0.353987	3.13072	0.00174377	0.0119035
ENSMUSG00000085599	Gm13449	25.6802	1.03516	0.307414	3.43029	0.000602936	0.00544462
ENSMUSG00000053475	Tnfaip6	48.5801	-1.14452	0.272217	-4.23459	2.29e-05	0.000474977
ENSMUSG00000026824	Kcnj3	9.31862	1.1159	0.309796	3.6824	0.000231049	0.00266331
ENSMUSG00000026834	Acvr1c	4.03226	1.04769	0.327045	3.2445	0.00117658	0.00895584
ENSMUSG00000084115	Gm13566	2.41437	-1.02367	0.387841	-2.57579	0.010001	0.0429325
ENSMUSG00000034810	Scn7a	1491.79	1.0949	0.254406	4.37125	1.24e-05	0.000291191
ENSMUSG00000027022	Xirp2	38.7374	1.41115	0.321753	4.4205	9.85e-06	0.000243575
ENSMUSG00000027068	Dhrs9	1709.52	-2.24494	0.33854	-7.25373	4.05e-13	2.74e-10
ENSMUSG00000075304	Sp5	23.476	1.02193	0.235936	4.36349	1.28e-05	0.000300375
ENSMUSG00000070880	Gad1	4.71891	-1.11385	0.383843	-2.89631	0.00377577	0.0210085
ENSMUSG00000081957	Ak3l2-ps	9.41669	-1.04743	0.290345	-3.52109	0.000429769	0.00423481
ENSMUSG00000085519	Gm13703	2.96549	1.13511	0.348086	3.2867	0.0010137	0.00805427
ENSMUSG00000100303	2600014E21Rik	3.004	-1.21351	0.391078	-2.98534	0.00283263	0.0170119
ENSMUSG00000085431	4930440I19Rik	4.60384	1.08267	0.37233	2.95649	0.00311158	0.0181692
ENSMUSG00000085335	Gm13684	123.392	-1.14152	0.226617	-5.09534	3.48e-07	1.84e-05
ENSMUSG00000081801	Dnmt3l-ps1	88.8637	-1.06673	0.259712	-4.17127	3.03e-05	0.000587284
ENSMUSG00000045392	Olfr1033	37.6233	-1.38608	0.279721	-5.01321	5.35e-07	2.65e-05
ENSMUSG00000075078	Olfr1250	2.75439	-1.14666	0.393316	-3.83626	0.000124921	0.00170417
ENSMUSG00000086495	Gm13778	2.36381	1.0751	0.373644	2.88503	0.00391372	0.02158
ENSMUSG00000068373	D430041D05Rik	38.7126	1.17223	0.293073	4.05303	5.06e-05	0.000867194
ENSMUSG00000074968	Ano3	47.1486	-1.1275	0.312467	-3.74143	0.000182976	0.00224073
ENSMUSG00000074934	Grem1	1131.07	-1.68999	0.373223	-5.14198	2.72e-07	1.55e-05
ENSMUSG00000068614	Actc1	101.834	1.17018	0.366079	3.23479	0.00121731	0.00917304
ENSMUSG00000074923	Pak6	141.598	-1.02735	0.269554	-3.99696	6.42e-05	0.00103512
ENSMUSG00000034226	Rhov	254.414	-1.54913	0.272335	-5.89047	3.85e-09	4.78e-07
ENSMUSG00000027224	Duoxa1	15.5598	-1.83566	0.320469	-5.57068	2.54e-08	2.19e-06
ENSMUSG00000027219	Slc28a2	1314.85	-1.13755	0.238506	-4.84043	1.3e-06	5.31e-05
ENSMUSG00000033213	AA467197	993.318	-1.03327	0.274045	-3.91076	9.2e-05	0.00136632
ENSMUSG00000087017	4930417H01Rik	7.4724	-1.45639	0.356668	-3.87237	0.000107782	0.0015356
ENSMUSG00000027208	Fgf7	231.04	-1.04863	0.198521	-5.28372	1.27e-07	8.4e-06
ENSMUSG00000027360	Hdc	2871.97	-1.19834	0.26875	-4.55565	5.22e-06	0.000149271
ENSMUSG00000027381	Bcl2l11	1551.79	-1.007	0.226533	-4.52453	6.05e-06	0.000167232
ENSMUSG00000085498	Gm14023	383.07	-1.87305	0.303156	-6.45255	1.1e-10	2.24e-08
ENSMUSG00000027399	Il1a	3051.39	-1.9877	0.337635	-6.47823	9.28e-11	1.98e-08
ENSMUSG00000065057	Gm25703	3.16135	-1.26796	0.387521	-3.01483	0.00257123	0.015853
ENSMUSG00000082097	Gm14039	3.87139	-1.1748	0.366566	-2.97917	0.00289027	0.0172558
ENSMUSG00000027398	Il1b	8699.48	-1.68893	0.272899	-6.37386	1.84e-10	3.52e-08
ENSMUSG00000027333	Smox	2145.83	-1.40938	0.252446	-5.72331	1.04e-08	1.06e-06
ENSMUSG00000027261	Hao1	3.70212	-1.25937	0.390138	-3.78366	0.000154541	0.00199141
ENSMUSG00000027273	Snap25	12.7923	-1.59642	0.386171	-4.38294	1.17e-05	0.000279247
ENSMUSG00000083014	Gm11764	3.19869	-1.39923	0.386781	-3.43562	0.000591193	0.00536373
ENSMUSG00000037014	Sstr4	22.9218	1.06496	0.28175	3.83609	0.000125007	0.00170446
ENSMUSG00000068129	Cst7	147.336	1.10685	0.340705	3.30018	0.000966217	0.0077634
ENSMUSG00000007659	Bcl2l1	3161.28	-1.00466	0.206902	-4.94054	7.79e-07	3.55e-05
ENSMUSG00000044083	Efcab8	24.4517	-1.02409	0.346709	-3.29162	0.00099613	0.00795686
ENSMUSG00000087445	Gm14286	70.1588	-1.18816	0.253559	-4.76979	1.84e-06	6.71e-05
ENSMUSG00000067786	Nnat	483.96	-1.16124	0.22688	-5.20772	1.91e-07	1.15e-05
ENSMUSG00000017868	Sgk2	4.38197	-1.38431	0.373197	-3.49532	0.000473501	0.00453174
ENSMUSG00000017950	Hnf4a	6.1266	-1.38093	0.338448	-3.85612	0.000115203	0.00160656
ENSMUSG00000054582	Pabpc1l	44.0158	-1.17574	0.334891	-3.82261	0.000132046	0.00177743
ENSMUSG00000017002	Slpi	2851.21	-1.09232	0.226654	-4.9011	9.53e-07	4.14e-05
ENSMUSG00000016995	Matn4	226.964	1.16742	0.224436	5.23033	1.69e-07	1.04e-05
ENSMUSG00000017737	Mmp9	2149.54	-1.76888	0.365109	-5.95788	2.56e-09	3.58e-07
ENSMUSG00000027670	Ocstamp	46.7281	-1.13538	0.270866	-4.21929	2.45e-05	0.000497877
ENSMUSG00000077565	Gm23201	11.2192	-1.01844	0.28205	-3.52879	0.000417464	0.00413678
ENSMUSG00000056501	Cebpb	2606.81	-1.24045	0.219337	-5.7595	8.44e-09	8.99e-07
ENSMUSG00000008999	Bmp7	23.0506	-1.44091	0.277405	-5.17509	2.28e-07	1.33e-05
ENSMUSG00000049999	Ppp1r3d	401.379	-1.20603	0.219393	-5.58997	2.27e-08	2e-06
ENSMUSG00000000305	Cdh4	15.4092	1.0879	0.28272	3.84896	0.000118619	0.00164288
ENSMUSG00000038963	Slco4a1	323.418	-1.8341	0.259306	-7.17897	7.02e-13	3.72e-10
ENSMUSG00000038751	Ptk6	17.5056	-1.30288	0.266915	-4.84365	1.27e-06	5.26e-05
ENSMUSG00000027506	Tpd52	4246.16	-1.10951	0.201132	-5.58191	2.38e-08	2.07e-06
ENSMUSG00000103698	Gm17877	16.7425	-1.2847	0.305798	-4.2086	2.57e-05	0.000515662
ENSMUSG00000062515	Fabp4	197.412	-1.10726	0.299096	-3.86903	0.000109268	0.00154673
ENSMUSG00000039519	Cyp7b1	391.77	-1.01381	0.20232	-5.04377	4.56e-07	2.33e-05
ENSMUSG00000096391	Gm23686	18.8317	-1.35102	0.28043	-4.78721	1.69e-06	6.33e-05
ENSMUSG00000104801	Gm43834	48.4602	-1.39592	0.269845	-5.21989	1.79e-07	1.09e-05
ENSMUSG00000102886	Gm30667	8.04617	-1.17673	0.346471	-3.36677	0.000760551	0.00647415
ENSMUSG00000102699	4930433B08Rik	2.81049	-1.14766	0.382891	-2.80943	0.00496292	0.0258239
ENSMUSG00000011463	Cpb1	5.25341	1.54728	0.364005	4.21278	2.52e-05	0.000508537
ENSMUSG00000086181	C230034O21Rik	19.9674	1.00618	0.286049	3.53707	0.000404594	0.0040529
ENSMUSG00000049100	Pcdh10	4.68986	-1.10723	0.387832	-2.89231	0.00382424	0.021211
ENSMUSG00000027737	Slc7a11	9246.51	-1.81252	0.277636	-6.71741	1.85e-11	5.23e-09
ENSMUSG00000103907	Gm37498	975.534	-2.05881	0.277433	-7.61906	2.56e-14	2.69e-11
ENSMUSG00000023087	Noct	316.414	-1.24318	0.258021	-4.95812	7.12e-07	3.3e-05
ENSMUSG00000103313	Gm38357	78.7884	-1.17236	0.259294	-4.61672	3.9e-06	0.00011894
ENSMUSG00000027748	Trpc4	8.95273	-1.28274	0.348623	-3.69415	0.00022062	0.00257364
ENSMUSG00000097339	Gm26671	27.8032	1.12455	0.245453	4.65945	3.17e-06	0.000102302
ENSMUSG00000098401	Mir6377	2.42512	1.14783	0.373338	3.07162	0.00212902	0.0137592
ENSMUSG00000027824	Vmn2r1	14.4328	-1.17205	0.346197	-3.57666	0.000348013	0.00363605
ENSMUSG00000074580	4931440P22Rik	140.313	-1.15844	0.268179	-4.45484	8.4e-06	0.000216081
ENSMUSG00000034640	Tiparp	2032.72	-1.37168	0.238677	-5.84803	4.97e-09	5.8e-07
ENSMUSG00000027831	Veph1	21.0693	1.34617	0.343013	3.96875	7.23e-05	0.00113366
ENSMUSG00000027832	Ptx3	397.572	-1.97987	0.354586	-6.49666	8.21e-11	1.83e-08
ENSMUSG00000027776	Il12a	144.546	-2.09807	0.304775	-7.2212	5.15e-13	3.13e-10
ENSMUSG00000028020	Glrb	6.31165	1.33095	0.348972	3.81903	0.00013398	0.00179611
ENSMUSG00000028011	Tdo2	25.3399	-1.08887	0.25466	-4.24794	2.16e-05	0.000452608
ENSMUSG00000033860	Fgg	15.8015	-1.45798	0.369475	-4.04281	5.28e-05	0.00089195
ENSMUSG00000028001	Fga	30.9392	-1.58509	0.388198	-4.68937	2.74e-06	9.08e-05
ENSMUSG00000104445	Rhbg	10.7369	1.15434	0.289911	4.01424	5.96e-05	0.000975871
ENSMUSG00000074489	Bglap3	9.15239	-1.17457	0.366133	-3.32649	0.00087946	0.00722772
ENSMUSG00000028047	Thbs3	290.383	1.48316	0.273094	5.47402	4.4e-08	3.39e-06
ENSMUSG00000042784	Muc1	644.97	1.09497	0.226666	4.87449	1.09e-06	4.59e-05
ENSMUSG00000105746	Gm43595	8.23196	1.1941	0.293982	4.06318	4.84e-05	0.000840392
ENSMUSG00000001025	S100a6	6952.1	-1.53117	0.291891	-5.50842	3.62e-08	2.89e-06
ENSMUSG00000056054	S100a8	57183.2	-2.44067	0.368263	-8.67514	4.13e-18	4.99e-14
ENSMUSG00000056071	S100a9	50499.5	-2.22524	0.37093	-7.8626	3.76e-15	5.21e-12
ENSMUSG00000042212	Sprr2d	7.01643	-1.35751	0.392071	-3.76983	0.000163356	0.0020663
ENSMUSG00000027913	Crct1	8.34162	-1.0111	0.393818	-3.31978	0.000900874	0.00736351
ENSMUSG00000041991	Hrnr	14.6874	-1.8257	0.30816	-5.68092	1.34e-08	1.28e-06
ENSMUSG00000103765	Gm37857	8.96718	-1.23885	0.320565	-3.7495	0.000177189	0.0021985
ENSMUSG00000068877	Selenbp2	267.785	-1.01413	0.205593	-4.99677	5.83e-07	2.8e-05
ENSMUSG00000050936	Gm42743	16.1183	1.10293	0.353002	3.14081	0.00168483	0.0116195
ENSMUSG00000038403	Hjv	3.29362	1.4872	0.345965	4.25257	2.11e-05	0.000445836
ENSMUSG00000043468	Adam30	3.57391	-1.20548	0.381316	-3.09557	0.00196437	0.012995
ENSMUSG00000106639	Gm43121	7.31921	-1.33409	0.324928	-3.96525	7.33e-05	0.00114495
ENSMUSG00000106296	4632404M16Rik	16.5795	-1.00258	0.311274	-3.21643	0.00129798	0.00962387
ENSMUSG00000027859	Ngf	6.60907	-1.06386	0.34726	-3.08103	0.00206288	0.0134632
ENSMUSG00000106121	Gm42679	6.25421	-1.07133	0.345228	-2.98566	0.00282964	0.0170049
ENSMUSG00000074344	Tmigd3	5.57656	-1.54218	0.34552	-4.10468	4.05e-05	0.000734101
ENSMUSG00000074342	I830077J02Rik	160.58	-1.17368	0.197477	-5.99945	1.98e-09	2.88e-07
ENSMUSG00000074340	Ovgp1	116.198	-1.84669	0.28628	-6.63786	3.18e-11	8.22e-09
ENSMUSG00000040809	Chil3	9003.96	-1.71453	0.255197	-6.85166	7.3e-12	2.34e-09
ENSMUSG00000106373	Gm6522	3.65317	-1.13486	0.385723	-2.95761	0.00310038	0.0181359
ENSMUSG00000040747	Cd53	5351.99	-1.09477	0.197907	-5.57745	2.44e-08	2.12e-06
ENSMUSG00000014599	Csf1	4503.83	-1.03067	0.210773	-4.94648	7.56e-07	3.46e-05
ENSMUSG00000068745	Mybphl	17.733	1.06982	0.312186	3.46727	0.000525776	0.00490544
ENSMUSG00000027966	Col11a1	87.8712	-1.33261	0.395672	-5.638	1.72e-08	1.57e-06
ENSMUSG00000106455	Gm5711	8.31359	1.13132	0.284441	4.03905	5.37e-05	0.000904068
ENSMUSG00000106224	Gm43823	26.7497	-1.93772	0.302391	-6.33441	2.38e-10	4.38e-08
ENSMUSG00000028128	F3	2069.31	-1.54549	0.275234	-5.77676	7.62e-09	8.32e-07
ENSMUSG00000057359	Gm17494	92.0462	-1.26577	0.229999	-5.5585	2.72e-08	2.33e-06
ENSMUSG00000104554	Gm4610	66.5611	-1.87618	0.293383	-6.56069	5.36e-11	1.26e-08
ENSMUSG00000106490	Gm43283	5.0117	1.1437	0.337562	3.43314	0.000596634	0.00540006
ENSMUSG00000032854	Ugt8a	34.7558	-2.10401	0.331832	-6.48974	8.6e-11	1.87e-08
ENSMUSG00000027997	Casp6	404.178	-1.01339	0.259361	-4.00531	6.19e-05	0.00100613
ENSMUSG00000050931	Sgms2	1714.51	-1.68655	0.278977	-6.27222	3.56e-10	6.42e-08
ENSMUSG00000104754	Gm43116	32.8347	-1.91524	0.302859	-6.33954	2.3e-10	4.27e-08
ENSMUSG00000053897	Slc39a8	5715.41	-1.03616	0.217005	-4.84626	1.26e-06	5.21e-05
ENSMUSG00000106306	4933401H06Rik	142.175	-1.16457	0.247357	-4.76996	1.84e-06	6.71e-05
ENSMUSG00000105681	Gm43428	270.507	-1.01048	0.217726	-4.69015	2.73e-06	9.06e-05
ENSMUSG00000056025	Clca3a1	169.242	-1.14639	0.209581	-5.52808	3.24e-08	2.66e-06
ENSMUSG00000028255	Clca1	27.0083	1.34657	0.358871	3.78104	0.000156175	0.00200386
ENSMUSG00000036960	Clca2	10.3531	-1.05925	0.344343	-3.19063	0.00141961	0.0102684
ENSMUSG00000028186	Uox	12.5421	-1.08699	0.253755	-4.15483	3.26e-05	0.000622893
ENSMUSG00000085810	Gm16325	2.63339	-1.23872	0.386668	-2.89535	0.00378732	0.0210505
ENSMUSG00000078161	Erich3	757.871	-1.14306	0.191266	-6.0039	1.93e-09	2.82e-07
ENSMUSG00000118443	Gm18589	2.59569	-1.2062	0.387976	-2.86549	0.00416363	0.0226543
ENSMUSG00000040037	Negr1	16.7869	1.01474	0.313823	3.29542	0.000982733	0.00786387
ENSMUSG00000086765	Gm11827	15.7354	-1.73354	0.360493	-4.99119	6e-07	2.86e-05
ENSMUSG00000085112	A530072M11Rik	10.6798	1.00459	0.300145	3.39088	0.000696683	0.00604182
ENSMUSG00000083725	Gm11865	2.93884	1.694	0.381533	4.28981	1.79e-05	0.000389207
ENSMUSG00000086211	Gm12462	7.1412	1.00931	0.377532	2.71087	0.00671074	0.0322775
ENSMUSG00000087070	Gm12505	5.81623	-1.08983	0.372421	-3.03604	0.00239705	0.0150697
ENSMUSG00000028356	Ambp	9.34325	-1.55951	0.345814	-4.43113	9.37e-06	0.000235051
ENSMUSG00000039196	Orm1	2027.75	-2.12128	0.332719	-6.91092	4.82e-12	1.74e-09
ENSMUSG00000028359	Orm3	171.734	-2.15323	0.260772	-8.40518	4.27e-17	1.54e-13
ENSMUSG00000061540	Orm2	239.432	-1.17959	0.203075	-5.85283	4.83e-09	5.66e-07
ENSMUSG00000028364	Tnc	6556.34	-1.65247	0.28533	-5.93648	2.91e-09	3.84e-07
ENSMUSG00000073821	8030451A03Rik	65.205	-1.32093	0.260037	-5.115	3.14e-07	1.73e-05
ENSMUSG00000081941	Gm11218	6.8936	-1.47787	0.332377	-4.20562	2.6e-05	0.000520388
ENSMUSG00000028370	Pappa	733.829	-1.92707	0.342875	-6.16598	7e-10	1.16e-07
ENSMUSG00000037996	Slc24a2	5.25176	1.02414	0.313867	3.3408	0.000835388	0.00695458
ENSMUSG00000085931	Gm12648	18.1558	-1.24013	0.360548	-3.66195	0.000250301	0.00282962
ENSMUSG00000081508	Gm12654	6.86356	-1.53002	0.392794	-4.00728	6.14e-05	0.00100073
ENSMUSG00000015224	Cyp2j9	22.8723	1.09672	0.217065	5.08163	3.74e-07	1.96e-05
ENSMUSG00000028680	Plk3	1531.66	-1.71059	0.249162	-7.02687	2.11e-12	9.43e-10
ENSMUSG00000086320	Gm12840	25.7415	-1.16919	0.345407	-3.73352	0.000188821	0.00229523
ENSMUSG00000066060	Gm12866	3.06555	-1.02793	0.369573	-2.65939	0.00782814	0.0360264
ENSMUSG00000028645	Slc2a1	2770.87	-1.09878	0.218633	-5.1073	3.27e-07	1.78e-05
ENSMUSG00000088552	Mir1957a	44.6739	-1.26807	0.255387	-5.00977	5.45e-07	2.68e-05
ENSMUSG00000086683	Gm12867	124.665	-1.21626	0.220354	-5.57135	2.53e-08	2.19e-06
ENSMUSG00000085505	Gm12868	16.9423	-1.39706	0.330468	-4.28265	1.85e-05	0.000397914
ENSMUSG00000046093	Hpcal4	24.9931	1.01371	0.351438	2.95519	0.00312472	0.0182136
ENSMUSG00000001334	Fndc5	20.7772	1.05583	0.346342	3.14561	0.00165739	0.0114825
ENSMUSG00000048485	Zbtb8b	27.672	-1.45517	0.324798	-4.56431	5.01e-06	0.000145153
ENSMUSG00000028773	Fabp3	33.096	1.05953	0.267969	3.96988	7.19e-05	0.00112966
ENSMUSG00000050511	Oprd1	7.02626	1.00068	0.299649	3.35456	0.000794903	0.00668658
ENSMUSG00000050966	Lin28a	62.9974	-1.69673	0.369902	-5.32916	9.87e-08	6.75e-06
ENSMUSG00000083430	Gm13006	12.2248	-1.25345	0.345675	-3.70541	0.000211046	0.00248953
ENSMUSG00000045349	Sh2d5	46.222	-1.5529	0.348848	-4.84762	1.25e-06	5.19e-05
ENSMUSG00000028753	Vwa5b1	2.25071	-1.05677	0.392841	-2.80556	0.00502286	0.0260842
ENSMUSG00000025330	Padi4	291.301	-1.70726	0.336815	-5.66586	1.46e-08	1.36e-06
ENSMUSG00000073733	Cplane2	11.829	-1.09931	0.284008	-3.82982	0.000128235	0.00173734
ENSMUSG00000085836	Gm13074	8.33729	-1.22109	0.333849	-3.56932	0.00035791	0.00370854
ENSMUSG00000108391	Gm9768	3.12179	-1.38837	0.381359	-3.24954	0.00115592	0.00885149
ENSMUSG00000085724	Gm13096	6.62978	1.07407	0.294996	3.6828	0.000230689	0.00266161
ENSMUSG00000015652	Steap1	56.6213	-1.36838	0.281132	-4.92774	8.32e-07	3.72e-05
ENSMUSG00000105870	7330423F06Rik	6.17228	-1.05078	0.342588	-2.95784	0.00309807	0.0181305
ENSMUSG00000099762	Gm21149	2.94056	-1.1189	0.390344	-2.79321	0.0052188	0.0268733
ENSMUSG00000096878	Gm21083	4.429	-1.50419	0.369438	-3.70313	0.000212958	0.00250311
ENSMUSG00000109903	Gm28710	25.0423	-2.17951	0.350178	-6.24999	4.1e-10	7.3e-08
ENSMUSG00000002633	Shh	17.446	1.11244	0.37145	3.03484	0.00240661	0.0151118
ENSMUSG00000025746	Il6	618.79	-1.26052	0.326867	-4.02211	5.77e-05	0.000949127
ENSMUSG00000044576	Garem2	15.2847	-1.57507	0.295627	-5.23326	1.67e-07	1.03e-05
ENSMUSG00000049265	Kcnk3	62.1899	1.2096	0.253308	4.80053	1.58e-06	6.06e-05
ENSMUSG00000029161	Cgref1	32.6715	-1.0914	0.260406	-4.21295	2.52e-05	0.000508526
ENSMUSG00000107355	AI839979	123.826	-1.3477	0.231993	-5.87612	4.2e-09	5.14e-07
ENSMUSG00000029120	Ppp2r2c	20.4214	1.14695	0.353748	3.27496	0.00105678	0.00830317
ENSMUSG00000087487	Ppp2r2cos	2.94392	1.2013	0.387017	3.05271	0.00226782	0.0144226
ENSMUSG00000048450	Msx1	21.1445	1.14491	0.216065	5.32719	9.97e-08	6.79e-06
ENSMUSG00000105374	Gm42551	125.567	-1.07884	0.173463	-6.22645	4.77e-10	8.26e-08
ENSMUSG00000039753	Fbxl5	16897.7	-1.63801	0.261958	-6.39784	1.58e-10	3.05e-08
ENSMUSG00000104728	Gm42462	1060.09	-1.9394	0.286623	-7.00625	2.45e-12	1.04e-09
ENSMUSG00000104823	Gm43182	817.123	-1.83934	0.270058	-6.9949	2.65e-12	1.11e-09
ENSMUSG00000106609	Gm43181	1400.85	-1.85011	0.292368	-6.59992	4.11e-11	1.03e-08
ENSMUSG00000087281	Gm16015	60.7058	-1.23005	0.215241	-5.7119	1.12e-08	1.12e-06
ENSMUSG00000105503	Gm42982	35.0038	-1.00508	0.208307	-4.79886	1.6e-06	6.09e-05
ENSMUSG00000037913	Tmem156	199.23	-1.09136	0.163026	-6.71528	1.88e-11	5.23e-09
ENSMUSG00000106768	4930480C01Rik	3.66201	-1.15524	0.388954	-2.89525	0.00378851	0.0210527
ENSMUSG00000097840	Gm26756	21.8166	-1.1846	0.288216	-4.12868	3.65e-05	0.000675127
ENSMUSG00000106832	Gm42632	54.4327	-1.59066	0.263267	-6.06593	1.31e-09	1.96e-07
ENSMUSG00000029211	Gabra4	3.18715	1.01134	0.350867	2.93524	0.00333292	0.0191616
ENSMUSG00000052154	Gm9870	7.87759	-1.27852	0.355019	-3.59132	0.000329012	0.00349297
ENSMUSG00000107386	Gm42800	27.6125	-2.64102	0.360726	-6.71299	1.91e-11	5.23e-09
ENSMUSG00000061259	Tmprss11d	5.30443	-1.02963	0.371708	-2.74309	0.00608647	0.03003
ENSMUSG00000079451	Tmprss11g	7.61492	-1.5541	0.323065	-4.50108	6.76e-06	0.000182013
ENSMUSG00000029373	Pf4	117.298	-1.05548	0.300269	-3.6607	0.000251526	0.00283738
ENSMUSG00000029379	Cxcl3	423.033	-1.40353	0.36058	-4.28055	1.86e-05	0.000401019
ENSMUSG00000029380	Cxcl1	1695.24	-1.39497	0.248009	-5.72319	1.05e-08	1.06e-06
ENSMUSG00000058427	Cxcl2	5932.92	-2.25087	0.368753	-7.86969	3.56e-15	5.2e-12
ENSMUSG00000035020	Epgn	7.05896	-1.44285	0.364088	-3.88062	0.000104191	0.00150314
ENSMUSG00000029377	Ereg	693.639	-2.21494	0.355265	-7.03805	1.95e-12	8.85e-10
ENSMUSG00000029409	U90926	3.7903	-1.04058	0.388294	-2.88542	0.00390895	0.0215627
ENSMUSG00000023078	Cxcl13	2199.47	-1.36001	0.232783	-5.90255	3.58e-09	4.55e-07
ENSMUSG00000105801	C430019N01Rik	186.01	-1.24091	0.26826	-4.72889	2.26e-06	7.85e-05
ENSMUSG00000029314	Gpat3	603.716	-1.5502	0.232412	-6.77624	1.23e-11	3.61e-09
ENSMUSG00000106178	Gm42987	81.7186	-1.81278	0.299629	-6.2033	5.53e-10	9.33e-08
ENSMUSG00000053268	Dspp	4.93402	-1.60867	0.390881	-4.44144	8.94e-06	0.000226464
ENSMUSG00000105954	Gm42793	33.9916	-1.21152	0.357508	-3.47979	0.000501802	0.00473817
ENSMUSG00000093756	Gm18594	8.66796	1.35364	0.340224	4.03909	5.37e-05	0.000904068
ENSMUSG00000093510	Vmn2r-ps21	17.6855	1.16349	0.272669	4.31383	1.6e-05	0.000357763
ENSMUSG00000105027	Gm43676	3.42842	1.07825	0.350365	3.08859	0.00201107	0.0132473
ENSMUSG00000097767	Miat	5.88986	1.38424	0.354888	3.88622	0.000101819	0.00147458
ENSMUSG00000029352	Crybb3	17.4918	-1.01147	0.305472	-3.3654	0.00076432	0.00649993
ENSMUSG00000106659	Gm42161	12.6636	1.03465	0.267184	3.90967	9.24e-05	0.00137091
ENSMUSG00000087477	Gm13822	33.4675	-1.07402	0.306573	-3.61957	0.000295097	0.00320264
ENSMUSG00000043036	Ccdc63	21.6346	-1.24117	0.337508	-3.90816	9.3e-05	0.00137428
ENSMUSG00000045502	Hcar2	4377.78	-1.90468	0.271997	-7.20776	5.69e-13	3.24e-10
ENSMUSG00000104818	Gm43661	16.076	-1.58602	0.333732	-4.77276	1.82e-06	6.64e-05
ENSMUSG00000034324	Tmem132c	57.0031	1.26467	0.360066	3.53518	0.000407503	0.00407482
ENSMUSG00000025340	Rabgef1	1530.99	-1.13865	0.235594	-4.93904	7.85e-07	3.58e-05
ENSMUSG00000037411	Serpine1	8646.12	-1.65144	0.316317	-5.53524	3.11e-08	2.58e-06
ENSMUSG00000118522	CAAA01077340.1	12.2357	-1.34964	0.361329	-3.83015	0.000128064	0.00173734
ENSMUSG00000106478	Gm36551	23.7974	-1.30669	0.333809	-4.13849	3.5e-05	0.000654651
ENSMUSG00000106188	Gm9710	17.0204	-1.44733	0.367525	-4.34091	1.42e-05	0.000326004
ENSMUSG00000100783	2310047D07Rik	5.50599	-1.15688	0.360163	-3.134	0.00172438	0.0118079
ENSMUSG00000100465	Gm29264	9.13881	-1.03925	0.330167	-3.20429	0.00135395	0.00991879
ENSMUSG00000060063	Alox5ap	1605.47	-1.76558	0.297879	-6.2481	4.15e-10	7.34e-08
ENSMUSG00000064704	n-R5s180	5.19088	-1.04703	0.37347	-2.88266	0.00394337	0.0217116
ENSMUSG00000107317	Gm19719	124.801	-1.25246	0.222735	-5.6843	1.31e-08	1.27e-06
ENSMUSG00000029659	Medag	215	-1.69615	0.297427	-5.89702	3.7e-09	4.68e-07
ENSMUSG00000106750	Gm43151	20.4487	-1.18295	0.32891	-3.64966	0.000262586	0.00293323
ENSMUSG00000106777	Gm43150	25.3449	-1.53366	0.309008	-4.9614	7e-07	3.26e-05
ENSMUSG00000044156	Hepacam2	16.283	1.0686	0.337015	3.23185	0.00122989	0.00924196
ENSMUSG00000042607	Asb4	50.7177	-1.0892	0.242174	-4.53848	5.67e-06	0.000158874
ENSMUSG00000019577	Pdk4	177.314	-1.39616	0.314431	-4.68732	2.77e-06	9.16e-05
ENSMUSG00000032625	Thsd7a	186.909	-1.17353	0.238988	-4.97766	6.44e-07	3.04e-05
ENSMUSG00000107422	Gm44129	6.91368	-1.59609	0.346278	-4.29481	1.75e-05	0.000383612
ENSMUSG00000098052	Gm5300	12.2067	-1.72212	0.386697	-4.77721	1.78e-06	6.53e-05
ENSMUSG00000068748	Ptprz1	232.243	-1.00489	0.184241	-5.45546	4.88e-08	3.74e-06
ENSMUSG00000043421	Hilpda	602.947	-1.29455	0.25199	-5.24163	1.59e-07	1e-05
ENSMUSG00000029838	Ptn	10.3223	1.66502	0.362896	4.56773	4.93e-06	0.000142967
ENSMUSG00000029830	Svopl	9.08686	-1.04447	0.320305	-3.19787	0.00138449	0.0100752
ENSMUSG00000115026	Gm49041	27.7345	-1.34549	0.279865	-4.87544	1.09e-06	4.57e-05
ENSMUSG00000068601	Gm10244	2.07535	1.0445	0.381092	2.76754	0.00564805	0.0284499
ENSMUSG00000045514	Olfr460	8.06709	-1.00078	0.313361	-3.16607	0.00154512	0.0109084
ENSMUSG00000068587	Mgam	1782.74	-1.88098	0.29219	-6.70023	2.08e-11	5.59e-09
ENSMUSG00000076483	Trbj1-1	5.18083	1.21342	0.369875	3.27342	0.00106256	0.00833119
ENSMUSG00000029868	Trpv6	80.2275	-1.45633	0.274674	-5.40052	6.64e-08	4.82e-06
ENSMUSG00000029866	Kel	2.44146	1.02944	0.393848	2.54936	0.010792	0.0454993
ENSMUSG00000065701	Rny1	30.9276	-1.06795	0.23165	-4.57942	4.66e-06	0.000136863
ENSMUSG00000029819	Npy	21.2198	-1.52871	0.342716	-4.55954	5.13e-06	0.000147356
ENSMUSG00000043496	Tril	22.2376	1.33394	0.36365	3.66996	0.000242587	0.00276138
ENSMUSG00000052955	Cpvl	5.34557	-1.53103	0.368945	-3.86942	0.000109093	0.00154673
ENSMUSG00000108228	6430584L05Rik	7.10603	1.18799	0.347549	3.45028	0.000559995	0.0051427
ENSMUSG00000049001	Ndnf	3070.41	1.1728	0.252794	4.70925	2.49e-06	8.44e-05
ENSMUSG00000107653	Gm31520	2.82726	1.01574	0.373934	2.76052	0.00577094	0.028892
ENSMUSG00000036390	Gadd45a	294.008	-1.11855	0.308052	-3.92553	8.65e-05	0.00129754
ENSMUSG00000095497	Igkv1-122	6.06931	-1.06309	0.388664	-2.67607	0.00744921	0.0348567
ENSMUSG00000108368	Gm45053	71.3901	-1.11919	0.247758	-4.62224	3.8e-06	0.000116763
ENSMUSG00000030017	Reg3g	2412.79	-1.02896	0.255935	-4.05954	4.92e-05	0.000850037
ENSMUSG00000034783	Cd207	6.3547	1.10915	0.385084	2.85984	0.00423856	0.0229591
ENSMUSG00000033508	Asprv1	5165.31	-1.86933	0.388816	-7.76069	8.45e-15	1e-11
ENSMUSG00000001156	Mxd1	9329.56	-1.36013	0.24945	-5.6003	2.14e-08	1.91e-06
ENSMUSG00000108291	Gm44292	839.919	-1.04352	0.237782	-4.48152	7.41e-06	0.000195917
ENSMUSG00000090891	D6Ertd527e	8.64803	1.33838	0.296055	4.51901	6.21e-06	0.000170932
ENSMUSG00000084950	Gm5577	51.0316	-1.1954	0.243954	-4.92956	8.24e-07	3.69e-05
ENSMUSG00000108227	4933412L11Rik	4.75563	-1.12758	0.33685	-3.13899	0.00169532	0.0116787
ENSMUSG00000079477	Rab7	4397.15	-1.05816	0.208355	-5.14791	2.63e-07	1.52e-05
ENSMUSG00000108268	Gm44187	1181.58	-1.76499	0.268352	-6.75152	1.46e-11	4.23e-09
ENSMUSG00000107624	Gm44005	68.2792	1.0369	0.207097	5.04174	4.61e-07	2.34e-05
ENSMUSG00000056643	Chst13	7.9784	-1.13582	0.392479	-3.43268	0.000597658	0.00540561
ENSMUSG00000093052	Gm24816	26.2218	-1.08791	0.256673	-4.23332	2.3e-05	0.000476241
ENSMUSG00000064080	Fbln2	537.299	-1.00718	0.218944	-4.6386	3.51e-06	0.000109818
ENSMUSG00000030069	Prok2	202.809	-1.85852	0.391614	-7.31704	2.54e-13	1.91e-10
ENSMUSG00000097548	Gm26748	3.94858	-1.66406	0.390464	-4.32627	1.52e-05	0.000341281
ENSMUSG00000107461	Gm44045	194.668	-1.05478	0.183378	-5.774	7.74e-09	8.39e-07
ENSMUSG00000107690	Gm44044	132.924	-1.06144	0.187362	-5.69281	1.25e-08	1.23e-06
ENSMUSG00000107919	Gm7946	15.1075	-1.19675	0.268565	-4.40905	1.04e-05	0.000254286
ENSMUSG00000088265	Gm24784	5.74347	-1.19016	0.355661	-3.23928	0.00119832	0.00907406
ENSMUSG00000107511	Gm44440	35.9513	-1.03378	0.243012	-4.24222	2.21e-05	0.000461739
ENSMUSG00000064293	Cntn4	4.78155	1.32205	0.38738	3.37199	0.000746274	0.00637529
ENSMUSG00000057604	Lmcd1	156.127	-1.02097	0.294148	-3.63693	0.000275906	0.00304286
ENSMUSG00000044574	5031434C07Rik	101.456	-1.17369	0.297406	-4.07279	4.65e-05	0.000814311
ENSMUSG00000107559	Gm44193	62.2835	-1.05613	0.295798	-3.67732	0.000235695	0.00270632
ENSMUSG00000030302	Atp2b2	15.1616	1.14576	0.321095	3.63922	0.000273469	0.00302782
ENSMUSG00000059900	Tmem40	58.3582	-1.27386	0.359765	-4.02115	5.79e-05	0.000951228
ENSMUSG00000042213	Zfand4	250.832	-1.20529	0.223054	-5.47663	4.34e-08	3.37e-06
ENSMUSG00000025701	Alox5	336.798	-1.03599	0.30617	-3.64583	0.000266533	0.00296665
ENSMUSG00000030109	Slc6a12	40.9826	-1.12003	0.29149	-3.90726	9.33e-05	0.00137615
ENSMUSG00000030111	A2m	188.046	-1.23898	0.22089	-5.6514	1.59e-08	1.47e-06
ENSMUSG00000090192	Gm16556	9.49038	-1.03261	0.309832	-3.2978	0.00097445	0.00781966
ENSMUSG00000089931	Gm8459	10.4523	-1.21012	0.31767	-3.77101	0.00016259	0.00206008
ENSMUSG00000003153	Slc2a3	991.901	-1.51587	0.263683	-5.92805	3.07e-09	4.02e-07
ENSMUSG00000030144	Clec4d	3430.56	-1.67698	0.24968	-6.86524	6.64e-12	2.18e-09
ENSMUSG00000030142	Clec4e	7010.31	-1.07198	0.198327	-5.44402	5.21e-08	3.95e-06
ENSMUSG00000008845	Cd163	280.019	-1.24202	0.276318	-4.62842	3.68e-06	0.000114267
ENSMUSG00000008153	Clstn3	29.8058	1.14951	0.219788	5.27288	1.34e-07	8.75e-06
ENSMUSG00000038390	Gpr162	57.0301	1.10319	0.265568	4.2055	2.61e-05	0.000520388
ENSMUSG00000057666	Gapdh	831.486	-1.07762	0.230314	-4.75913	1.94e-06	6.96e-05
ENSMUSG00000107623	Gm10415	10.8607	-1.10462	0.309689	-3.44431	0.000572521	0.00523653
ENSMUSG00000000182	Fgf23	9.35653	-1.59275	0.354731	-4.35555	1.33e-05	0.000309544
ENSMUSG00000030155	Clec2e	17.5261	-2.02242	0.354074	-5.68901	1.28e-08	1.24e-06
ENSMUSG00000030162	Olr1	1428.77	-1.04501	0.233701	-4.5404	5.61e-06	0.000157603
ENSMUSG00000107715	Gm44135	5.04127	1.02292	0.373504	2.77381	0.00554045	0.0280526
ENSMUSG00000014543	Klra17	243.018	-1.8446	0.265803	-7.06064	1.66e-12	7.79e-10
ENSMUSG00000092047	Gm17631	3.99697	-1.84983	0.388635	-4.07518	4.6e-05	0.000808662
ENSMUSG00000030203	Dusp16	3415.92	-1.17651	0.223597	-5.34378	9.1e-08	6.31e-06
ENSMUSG00000108196	Gm36328	131.229	-1.22009	0.230683	-5.31359	1.07e-07	7.26e-06
ENSMUSG00000090698	Apold1	129.395	-1.15095	0.293823	-4.11386	3.89e-05	0.000709903
ENSMUSG00000064330	Pde6h	7.63782	-1.46674	0.336536	-4.1569	3.23e-05	0.000618171
ENSMUSG00000092500	Gm20400	144.053	-1.45111	0.354488	-4.39016	1.13e-05	0.000272219
ENSMUSG00000063975	Slco1a5	201.401	-1.17463	0.231054	-5.10761	3.26e-07	1.78e-05
ENSMUSG00000030247	Kcnj8	181.618	-1.09353	0.243106	-4.53699	5.71e-06	0.000159492
ENSMUSG00000048473	Sult6b2	13.1229	-2.02756	0.35897	-5.39063	7.02e-08	5.04e-06
ENSMUSG00000072683	Gm7457	42.9067	-1.82349	0.372065	-5.49005	4.02e-08	3.17e-06
ENSMUSG00000107526	1700003I16Rik	3.19335	-1.13183	0.39395	-2.90556	0.00366599	0.0205235
ENSMUSG00000078817	Nlrp12	154.009	-1.06367	0.237406	-4.5227	6.11e-06	0.000168329
ENSMUSG00000053338	Tarm1	555.59	-2.18658	0.293179	-7.79024	6.69e-15	8.8e-12
ENSMUSG00000107480	Gm44165	139.959	-2.29643	0.277392	-8.3947	4.67e-17	1.54e-13
ENSMUSG00000081665	Gm15922	233.669	-1.22383	0.248494	-5.01752	5.23e-07	2.61e-05
ENSMUSG00000080917	Gm15925	133.404	-1.26679	0.269106	-4.78488	1.71e-06	6.37e-05
ENSMUSG00000089942	Pira2	287.187	-1.47377	0.268953	-5.61679	1.95e-08	1.75e-06
ENSMUSG00000074417	Gm14548	1053.49	-1.67345	0.277669	-6.22324	4.87e-10	8.35e-08
ENSMUSG00000030427	Lilra6	484.858	-1.15197	0.195067	-5.9479	2.72e-09	3.71e-07
ENSMUSG00000035458	Tnni3	102.127	1.02948	0.242501	4.28668	1.81e-05	0.000392364
ENSMUSG00000004371	Il11	207.539	-1.61951	0.344708	-4.96999	6.7e-07	3.15e-05
ENSMUSG00000049130	C5ar1	1817.37	-1.83486	0.274109	-6.93341	4.11e-12	1.51e-09
ENSMUSG00000004328	Hif3a	180.271	-1.86309	0.335887	-5.95782	2.56e-09	3.58e-07
ENSMUSG00000108807	4833404L02Rik	7.87072	-1.71381	0.36782	-4.44142	8.94e-06	0.000226464
ENSMUSG00000030413	Pglyrp1	3176.56	-1.40239	0.248227	-5.77467	7.71e-09	8.39e-07
ENSMUSG00000030399	Ckm	12.7059	1.35798	0.376635	3.56242	0.000367445	0.003785
ENSMUSG00000046223	Plaur	4006.5	-1.78987	0.320718	-6.01223	1.83e-09	2.69e-07
ENSMUSG00000052212	Cd177	11592.1	-1.64904	0.294807	-5.81694	5.99e-09	6.83e-07
ENSMUSG00000054169	Ceacam10	190.888	-1.96515	0.371995	-6.42753	1.3e-10	2.59e-08
ENSMUSG00000098325	Mir7048	5.93286	-1.03391	0.380881	-2.84913	0.00438387	0.0235095
ENSMUSG00000044786	Zfp36	2461.37	-1.03206	0.218857	-4.80437	1.55e-06	5.99e-05
ENSMUSG00000036931	Nfkbid	475.821	-1.17995	0.220335	-5.44096	5.3e-08	3.99e-06
ENSMUSG00000100029	D7Ertd128e	5.29509	1.13045	0.35508	3.21674	0.00129658	0.00961621
ENSMUSG00000030495	Slc7a10	22.027	1.09311	0.386533	2.82527	0.00472401	0.0248657
ENSMUSG00000108332	D530033B14Rik	6.22033	-1.34316	0.342182	-3.67177	0.000240881	0.00275386
ENSMUSG00000013353	4931406B18Rik	5.23592	-1.02188	0.355084	-2.90069	0.0037234	0.0207858
ENSMUSG00000108695	Gm2511	19.2449	-1.97971	0.329903	-5.90558	3.51e-09	4.51e-07
ENSMUSG00000004609	Cd33	3968.82	-1.73241	0.283197	-6.34652	2.2e-10	4.11e-08
ENSMUSG00000030472	Ceacam18	14.412	-1.5909	0.358905	-4.63752	3.53e-06	0.000110262
ENSMUSG00000030474	Siglece	518.346	-1.7405	0.261594	-6.83538	8.18e-12	2.53e-09
ENSMUSG00000109352	Gm18256	20.5566	1.0011	0.208458	4.82252	1.42e-06	5.66e-05
ENSMUSG00000040435	Ppp1r15a	837.153	-1.11418	0.218673	-5.19187	2.08e-07	1.24e-05
ENSMUSG00000055978	Fut2	192.969	-1.2992	0.221152	-5.93877	2.87e-09	3.82e-07
ENSMUSG00000040026	Saa3	28323.7	-1.15635	0.235072	-5.01061	5.43e-07	2.67e-05
ENSMUSG00000074115	Saa1	174.071	-1.81177	0.351352	-5.77173	7.85e-09	8.47e-07
ENSMUSG00000057465	Saa2	67.2777	-1.82706	0.363272	-5.60434	2.09e-08	1.88e-06
ENSMUSG00000095085	Gm25326	2.49056	-1.11499	0.393945	-2.94434	0.00323643	0.018732
ENSMUSG00000093973	Mrgpra2a	45.4065	-1.92635	0.302961	-6.4777	9.31e-11	1.98e-08
ENSMUSG00000096719	Mrgpra2b	208.148	-1.87661	0.352949	-6.06893	1.29e-09	1.94e-07
ENSMUSG00000030470	Csrp3	32.1604	1.11906	0.328611	3.46764	0.000525045	0.00490302
ENSMUSG00000033676	Gabrb3	5.60646	-1.14129	0.371236	-3.03541	0.0024021	0.0150906
ENSMUSG00000109122	A230103L15Rik	10.4755	-1.03296	0.356534	-3.01478	0.00257162	0.015853
ENSMUSG00000109394	A230057D06Rik	26.5334	1.02531	0.346778	3.04474	0.00232882	0.0147216
ENSMUSG00000109321	A330076H08Rik	20.0433	1.20102	0.348717	3.50159	0.000462486	0.00446363
ENSMUSG00000058145	Adamts17	49.6912	1.1857	0.367885	3.22915	0.00124159	0.00930245
ENSMUSG00000109079	Gm44755	2.13283	1.51299	0.388406	3.74655	0.000179284	0.00221597
ENSMUSG00000108833	Gm17909	4.23005	1.34208	0.366393	3.6281	0.000285513	0.00312481
ENSMUSG00000030554	Synm	267.933	1.047	0.235029	4.47519	7.63e-06	0.000200808
ENSMUSG00000074071	Fam169b	391.011	-1.33117	0.273754	-4.99898	5.76e-07	2.77e-05
ENSMUSG00000109096	Gm44888	107.242	-1.60253	0.282606	-5.7932	6.91e-09	7.64e-07
ENSMUSG00000086410	Gm16158	40.594	-1.34906	0.318805	-4.34049	1.42e-05	0.000326341
ENSMUSG00000108427	Gm36696	30.252	-1.22974	0.260407	-4.76927	1.85e-06	6.71e-05
ENSMUSG00000108599	Gm10616	5.80964	-1.21328	0.376055	-3.05158	0.00227643	0.0144634
ENSMUSG00000108436	Gm44851	175.802	-1.0551	0.295552	-3.74645	0.000179354	0.00221597
ENSMUSG00000052353	Cemip	421.29	-2.45464	0.326113	-7.91318	2.51e-15	4.13e-12
ENSMUSG00000001773	Folh1	8.24049	-1.41503	0.347777	-4.03086	5.56e-05	0.000925437
ENSMUSG00000085560	C230038L03Rik	4.46931	-1.42746	0.385911	-3.68156	0.000231814	0.00266992
ENSMUSG00000049580	Tsku	181.42	-1.06608	0.239036	-4.53738	5.7e-06	0.000159363
ENSMUSG00000109492	Gm33882	4.19667	1.04375	0.354216	2.94956	0.00318223	0.0184915
ENSMUSG00000030747	Dgat2	882.618	-1.74326	0.239832	-7.39528	1.41e-13	1.16e-10
ENSMUSG00000087175	Gm15133	25.5366	-1.14369	0.339357	-3.53488	0.000407962	0.00407482
ENSMUSG00000052749	Trim30b	1125.08	-1.48435	0.323964	-4.94645	7.56e-07	3.46e-05
ENSMUSG00000110114	Gm45471	21.6392	-1.51238	0.313664	-4.8437	1.27e-06	5.26e-05
ENSMUSG00000030895	Hpx	178.264	-1.52832	0.300854	-5.22712	1.72e-07	1.05e-05
ENSMUSG00000073902	Gm1966	702.021	-1.1115	0.25455	-4.42853	9.49e-06	0.00023701
ENSMUSG00000066245	Gm10156	90.7231	-1.22103	0.274287	-4.56897	4.9e-06	0.000142594
ENSMUSG00000007279	Scube2	91.4346	1.00904	0.322273	3.1972	0.00138769	0.010093
ENSMUSG00000005686	Ampd3	1099.65	-1.11194	0.197107	-5.69202	1.26e-08	1.23e-06
ENSMUSG00000106468	Gm47282	2.72236	-1.05477	0.392666	-2.90855	0.00363113	0.0203856
ENSMUSG00000030787	Lyve1	1995.48	-1.53759	0.33141	-5.06189	4.15e-07	2.14e-05
ENSMUSG00000110009	4930543E12Rik	5.52987	-1.73051	0.380353	-4.6397	3.49e-06	0.000109501
ENSMUSG00000030669	Calca	26.5211	-1.21953	0.264935	-4.61151	4e-06	0.00012112
ENSMUSG00000053358	Gm9905	26.3058	-1.38424	0.268133	-5.14819	2.63e-07	1.52e-05
ENSMUSG00000034990	Otoa	18.0198	-1.15575	0.290192	-3.97496	7.04e-05	0.00111042
ENSMUSG00000108353	Gm45205	38.3749	-1.19403	0.285688	-4.30626	1.66e-05	0.000367358
ENSMUSG00000030786	Itgam	1180.89	-1.41707	0.26489	-5.50163	3.76e-08	2.99e-06
ENSMUSG00000047517	Dmbt1	1048.33	-1.10308	0.297674	-3.7806	0.000156451	0.00200523
ENSMUSG00000078566	Bnip3	867.54	-1.29857	0.226483	-5.80075	6.6e-09	7.4e-07
ENSMUSG00000110237	Gm18258	37.4262	-1.16412	0.284489	-4.13723	3.52e-05	0.000656392
ENSMUSG00000025473	Adam8	3486.5	-1.57619	0.275531	-5.9134	3.35e-09	4.33e-07
ENSMUSG00000060591	Ifitm2	1415.56	-1.20339	0.226946	-5.39705	6.77e-08	4.9e-06
ENSMUSG00000025491	Ifitm1	4231.55	-1.84472	0.277429	-6.8803	5.97e-12	2.01e-09
ENSMUSG00000059108	Ifitm6	2738.6	-2.126	0.384468	-8.44231	3.11e-17	1.42e-13
ENSMUSG00000065551	Mir210	7.17258	-1.01268	0.372726	-2.86295	0.00419713	0.0227942
ENSMUSG00000066108	Muc5b	6165.62	-1.06046	0.230257	-4.62735	3.7e-06	0.000114727
ENSMUSG00000031098	Syt8	20.6546	-1.26475	0.273155	-4.64686	3.37e-06	0.000107297
ENSMUSG00000045362	Tnfrsf26	778.947	-1.68456	0.286852	-6.08726	1.15e-09	1.78e-07
ENSMUSG00000109251	E230032D23Rik	56.1769	-1.16871	0.245931	-4.80278	1.56e-06	6.03e-05
ENSMUSG00000037613	Tnfrsf23	349.066	-1.6029	0.247244	-6.5832	4.6e-11	1.11e-08
ENSMUSG00000065987	Cd209b	8.471	-1.14575	0.336698	-3.39507	0.000686122	0.00598374
ENSMUSG00000038894	Irs2	1172.63	-1.05112	0.196279	-5.41175	6.24e-08	4.59e-06
ENSMUSG00000031504	Rab20	687.161	-1.18161	0.204212	-5.85663	4.72e-09	5.58e-07
ENSMUSG00000109921	Gm33326	2.85682	-1.36556	0.390444	-3.32436	0.000886222	0.00726904
ENSMUSG00000031444	F10	3250.58	-1.08134	0.256745	-4.29822	1.72e-05	0.00037935
ENSMUSG00000031452	1700029H14Rik	9.9886	-1.16401	0.353842	-3.40602	0.000659168	0.0058122
ENSMUSG00000037492	Zmat4	6.02519	1.01091	0.388077	2.63882	0.00831943	0.037645
ENSMUSG00000009628	Tex15	144.165	1.06867	0.193225	5.56214	2.66e-08	2.29e-06
ENSMUSG00000088856	Gm24727	61.216	-1.3588	0.282839	-4.93691	7.94e-07	3.6e-05
ENSMUSG00000046794	Ppp1r3b	1308.79	-1.81752	0.27265	-6.86138	6.82e-12	2.22e-09
ENSMUSG00000085672	Gm16193	34.466	-1.27419	0.243813	-5.23371	1.66e-07	1.03e-05
ENSMUSG00000100510	Hand2os1	2.32888	1.03398	0.392969	2.60474	0.00919441	0.0404477
ENSMUSG00000031610	Scrg1	20.41	-1.81923	0.378334	-5.40473	6.49e-08	4.73e-06
ENSMUSG00000096914	Galntl6	10.4425	-1.05506	0.321639	-3.19674	0.00138992	0.0101036
ENSMUSG00000049946	BC030500	4.12574	-1.00253	0.379595	-2.64376	0.00819914	0.0372777
ENSMUSG00000053626	Tll1	90.1405	-1.10938	0.217565	-5.14475	2.68e-07	1.54e-05
ENSMUSG00000110529	Gm45694	33.5174	-1.9851	0.303799	-6.55381	5.61e-11	1.3e-08
ENSMUSG00000003484	Cyp4f18	1215.66	-2.05692	0.277625	-7.67054	1.71e-14	1.88e-11
ENSMUSG00000069998	Olfr372	17.4439	-2.03806	0.362503	-5.63942	1.71e-08	1.57e-06
ENSMUSG00000005413	Hmox1	2681.73	-1.3944	0.226516	-6.23505	4.52e-10	7.88e-08
ENSMUSG00000035671	Zswim4	1587.85	-1.1953	0.213667	-5.68504	1.31e-08	1.27e-06
ENSMUSG00000098434	2010110E17Rik	27.2786	-1.32332	0.308394	-4.4046	1.06e-05	0.000258844
ENSMUSG00000098534	Gm27167	5.07196	-1.24886	0.353851	-3.31609	0.000912865	0.00743422
ENSMUSG00000098854	Gm5118	3.54898	-1.02295	0.381916	-2.65175	0.00800761	0.0365874
ENSMUSG00000110380	Gm45332	24.7199	1.39184	0.28248	4.99307	5.94e-07	2.83e-05
ENSMUSG00000057400	Ces1c	4.03825	-1.53285	0.392827	-3.55687	0.000375304	0.00383297
ENSMUSG00000057074	Ces1g	7.40161	1.16467	0.347362	3.39547	0.000685103	0.00597683
ENSMUSG00000031760	Mt3	5.30306	-1.0497	0.395018	-3.07152	0.00212969	0.0137602
ENSMUSG00000110588	Gm45774	7.47008	-1.33727	0.385546	-3.75774	0.000171453	0.0021445
ENSMUSG00000031762	Mt2	109.257	-2.10858	0.327382	-6.99067	2.74e-12	1.13e-09
ENSMUSG00000031765	Mt1	787.342	-2.01992	0.330516	-6.78404	1.17e-11	3.46e-09
ENSMUSG00000034361	Cpne2	606.901	-1.01694	0.25802	-4.05762	4.96e-05	0.000855336
ENSMUSG00000060470	Adgrg3	323.829	-1.84298	0.360059	-5.95177	2.65e-09	3.69e-07
ENSMUSG00000110426	Gm45757	7.75215	-1.18756	0.371676	-3.32035	0.000899045	0.00735351
ENSMUSG00000031872	Bean1	22.4814	-1.58302	0.274374	-5.72331	1.04e-08	1.06e-06
ENSMUSG00000031881	Cdh16	50.6382	1.17438	0.293244	4.07869	4.53e-05	0.000799764
ENSMUSG00000051648	Kctd19	44.9591	-1.31997	0.25895	-5.13899	2.76e-07	1.57e-05
ENSMUSG00000110457	Gm45752	23.4096	-1.08703	0.269571	-4.03159	5.54e-05	0.000924583
ENSMUSG00000110501	Gm45900	17.4771	-1.16004	0.290549	-4.04575	5.22e-05	0.000883662
ENSMUSG00000097393	D030068K23Rik	6.89793	-1.61757	0.387442	-4.27205	1.94e-05	0.000413581
ENSMUSG00000031722	Hp	19501.5	-1.24935	0.25085	-5.10403	3.33e-07	1.78e-05
ENSMUSG00000001670	Tat	8.35084	-1.24708	0.395041	-3.76151	0.000168888	0.00211817
ENSMUSG00000003657	Calb2	16.6389	-1.20263	0.39498	-3.89165	9.96e-05	0.00144911
ENSMUSG00000031825	Crispld2	917.995	-1.43367	0.242079	-6.03565	1.58e-09	2.34e-07
ENSMUSG00000089776	Gm15684	32.3279	-1.23198	0.310948	-4.10438	4.05e-05	0.000734101
ENSMUSG00000097983	Gm26971	11.7718	1.02713	0.269896	3.81512	0.000136118	0.00181774
ENSMUSG00000025318	Jph3	66.0311	-1.41559	0.302777	-4.84327	1.28e-06	5.26e-05
ENSMUSG00000006362	Cbfa2t3	162.323	1.00052	0.265475	3.78118	0.000156088	0.00200386
ENSMUSG00000090174	Gm10612	7.28141	1.19039	0.332192	3.65222	0.000259986	0.0029116
ENSMUSG00000097203	4732419C18Rik	18.5833	-1.39386	0.319357	-4.37587	1.21e-05	0.00028611
ENSMUSG00000031972	Acta1	2.98745	1.09275	0.394807	2.67223	0.00753491	0.0351376
ENSMUSG00000050751	Pgbd5	7.75246	1.46219	0.344904	4.2593	2.05e-05	0.000434022
ENSMUSG00000110626	Gm45805	10.0552	-1.05172	0.272078	-3.78556	0.00015336	0.00198126
ENSMUSG00000041624	Gucy1a2	68.3796	1.04447	0.211512	4.96537	6.86e-07	3.21e-05
ENSMUSG00000032006	Pdgfd	134.645	1.05189	0.22778	4.66879	3.03e-06	9.91e-05
ENSMUSG00000050578	Mmp13	733.617	-2.26189	0.334207	-7.22882	4.87e-13	3.09e-10
ENSMUSG00000049723	Mmp12	1944.05	-1.69645	0.269082	-6.38975	1.66e-10	3.19e-08
ENSMUSG00000041620	Mmp1b	8.20346	-1.75753	0.391918	-4.58483	4.54e-06	0.000133962
ENSMUSG00000043613	Mmp3	3542.76	-1.59045	0.272962	-5.95129	2.66e-09	3.69e-07
ENSMUSG00000043089	Mmp1a	2.13256	-1.02917	0.38036	-3.37368	0.000741693	0.00634646
ENSMUSG00000047562	Mmp10	965.055	-1.72132	0.356591	-5.1888	2.12e-07	1.25e-05
ENSMUSG00000005800	Mmp8	5643.83	-2.56251	0.347355	-8.47405	2.37e-17	1.42e-13
ENSMUSG00000070323	Mmp27	29.7216	-1.38827	0.315813	-4.47637	7.59e-06	0.000199897
ENSMUSG00000018623	Mmp7	4.71945	-1.10495	0.394515	-3.11163	0.00186057	0.012484
ENSMUSG00000031870	Pgr	17.69	1.40455	0.290965	4.90178	9.5e-07	4.13e-05
ENSMUSG00000078117	Gm16485	5.3162	1.20006	0.358203	3.34184	0.000832251	0.00694087
ENSMUSG00000031936	Hephl1	6.20654	-1.3606	0.350758	-3.73206	0.00018992	0.00230752
ENSMUSG00000004098	Col5a3	576.794	-1.12047	0.261689	-4.34511	1.39e-05	0.000320944
ENSMUSG00000045087	S1pr5	17.6684	1.21712	0.347333	3.55214	0.000382109	0.00387899
ENSMUSG00000074472	Zfp872	121.209	-1.02429	0.244932	-4.21458	2.5e-05	0.000506049
ENSMUSG00000031994	Adamts8	67.2772	1.16979	0.293821	4.03139	5.54e-05	0.000924583
ENSMUSG00000110774	Gm39318	35.7372	-1.02677	0.217014	-4.74029	2.13e-06	7.54e-05
ENSMUSG00000111378	Gm47230	11.9711	-1.31928	0.285655	-4.47462	7.65e-06	0.00020114
ENSMUSG00000070304	Scn2b	21.847	1.18485	0.318187	3.76978	0.000163392	0.0020663
ENSMUSG00000046480	Scn4b	18.8876	1.05313	0.30181	3.54115	0.000398388	0.00400656
ENSMUSG00000099696	2900052N01Rik	3.98458	-1.74031	0.376158	-3.81993	0.000133491	0.00179138
ENSMUSG00000066687	Zbtb16	801.433	-1.13256	0.230918	-5.01135	5.4e-07	2.67e-05
ENSMUSG00000032259	Drd2	5.84403	-1.45139	0.373632	-3.75368	0.00017426	0.00217239
ENSMUSG00000035164	Zc3h12c	1796.84	-1.10897	0.199111	-5.62086	1.9e-08	1.72e-06
ENSMUSG00000041268	Dmxl2	5295.74	-1.06501	0.265224	-4.13014	3.63e-05	0.000672693
ENSMUSG00000111686	Rab7-ps1	125.428	-1.17841	0.232744	-5.13661	2.8e-07	1.58e-05
ENSMUSG00000070298	Trcg1	34.7533	-1.08659	0.257032	-4.3165	1.59e-05	0.000354313
ENSMUSG00000051243	Islr2	11.5564	-1.07393	0.354167	-3.24088	0.00119163	0.0090369
ENSMUSG00000036244	Tbc1d21	3.5361	1.15821	0.360135	3.18934	0.00142598	0.0103003
ENSMUSG00000025236	Adpgk	1118.45	-1.39086	0.232786	-6.08211	1.19e-09	1.79e-07
ENSMUSG00000111394	Gm49759	1474.43	-1.23179	0.226886	-5.51083	3.57e-08	2.88e-06
ENSMUSG00000053641	Dennd4a	5100.96	-1.05464	0.21145	-5.05375	4.33e-07	2.21e-05
ENSMUSG00000089336	Gm24347	25.487	-1.05348	0.274612	-3.87597	0.0001062	0.00152461
ENSMUSG00000034452	Slc24a1	53.1757	-1.24921	0.25644	-4.9083	9.19e-07	4.01e-05
ENSMUSG00000032373	Car12	126.578	-1.96203	0.309977	-6.57542	4.85e-11	1.15e-08
ENSMUSG00000111303	4930502A04Rik	5.79838	-1.08547	0.356111	-2.91943	0.0035067	0.0198939
ENSMUSG00000103556	Gm38215	20.5877	-1.99378	0.337698	-5.88132	4.07e-09	5.03e-07
ENSMUSG00000042688	Mapk6	3028.88	-1.22868	0.216216	-5.75729	8.55e-09	9.07e-07
ENSMUSG00000032357	Tinag	46.0371	1.46625	0.334206	4.45654	8.33e-06	0.000214789
ENSMUSG00000057933	Gsta2	2.33431	1.07406	0.390399	2.72495	0.00643117	0.0313335
ENSMUSG00000032332	Col12a1	3452.26	-1.14241	0.244776	-4.70124	2.59e-06	8.68e-05
ENSMUSG00000032262	Elovl4	11.8763	-1.3587	0.377988	-3.89657	9.76e-05	0.00142867
ENSMUSG00000100060	Gm17944	4.8463	1.05383	0.380123	2.81168	0.00492834	0.0256947
ENSMUSG00000015354	Pcolce2	207.02	1.06336	0.294669	3.67003	0.000242522	0.00276138
ENSMUSG00000032561	Acpp	303.817	-1.20452	0.209396	-5.81401	6.1e-09	6.92e-07
ENSMUSG00000084659	Gm22720	2.52055	1.00247	0.37088	2.68026	0.0073566	0.0345578
ENSMUSG00000023473	Celsr3	277.997	-1.52517	0.293997	-5.43517	5.47e-08	4.07e-06
ENSMUSG00000025650	Col7a1	521.807	-1.15099	0.246934	-4.72121	2.34e-06	8.08e-05
ENSMUSG00000049699	Ucn2	3.14304	-1.17398	0.389788	-2.95805	0.00309587	0.0181217
ENSMUSG00000038357	Camp	406.76	-1.3402	0.394956	-6.46824	9.91e-11	2.09e-08
ENSMUSG00000032484	Ngp	11700.1	-1.07397	0.394266	-8.107	5.19e-16	1.11e-12
ENSMUSG00000059741	Myl3	10.8964	1.39185	0.365145	3.78069	0.000156393	0.00200523
ENSMUSG00000032496	Ltf	5460.08	-1.48678	0.349231	-4.74143	2.12e-06	7.51e-05
ENSMUSG00000043953	Ccrl2	3518.2	-1.24211	0.261689	-4.89596	9.78e-07	4.19e-05
ENSMUSG00000111734	Gm29825	5.64612	-1.21309	0.354607	-3.33736	0.000845771	0.00701806
ENSMUSG00000064299	4921528I07Rik	9.14066	-1.05537	0.336494	-3.12883	0.00175506	0.0119681
ENSMUSG00000110752	D730003K21Rik	22.1203	-1.41864	0.301936	-4.70373	2.55e-06	8.61e-05
ENSMUSG00000032446	Eomes	30.3682	1.02886	0.346904	3.01219	0.00259369	0.0159406
ENSMUSG00000070280	Slc22a14	2.59663	1.19042	0.378089	3.11569	0.00183518	0.0123513
ENSMUSG00000032515	Csrnp1	2025.17	-1.24061	0.217494	-5.79775	6.72e-09	7.5e-07
ENSMUSG00000111639	1700019L13Rik	65.2554	-1.06078	0.253854	-4.26186	2.03e-05	0.000430125
ENSMUSG00000079243	Xirp1	21.6499	1.41789	0.301681	4.64458	3.41e-06	0.00010823
ENSMUSG00000041794	Myrip	119.142	-1.30319	0.242474	-5.5298	3.21e-08	2.65e-06
ENSMUSG00000083772	Gm15566	4.23108	-1.07871	0.363546	-2.97591	0.00292123	0.0173658
ENSMUSG00000041608	Entpd3	263.465	-1.84374	0.299853	-6.45847	1.06e-10	2.18e-08
ENSMUSG00000038233	Gask1a	36.7278	1.37923	0.339712	4.09976	4.14e-05	0.000745817
ENSMUSG00000097736	9530059O14Rik	9.04868	-1.1134	0.387762	-3.23524	0.00121542	0.00916404
ENSMUSG00000025784	Clec3b	198.069	1.09632	0.286639	3.89502	9.82e-05	0.00143385
ENSMUSG00000060509	Xcr1	93.617	1.208	0.365982	3.32859	0.000872876	0.0071886
ENSMUSG00000025804	Ccr1	2878.69	-1.67101	0.245408	-6.93486	4.07e-12	1.51e-09
ENSMUSG00000091618	H60c	9.88792	1.20799	0.352775	3.46624	0.000527783	0.00491893
ENSMUSG00000093189	Gm25694	21.8278	-1.03156	0.330577	-3.30017	0.00096626	0.0077634
ENSMUSG00000019775	Rgs17	34.3626	-1.03383	0.254381	-4.07465	4.61e-05	0.000809439
ENSMUSG00000019790	Stxbp5	2412.92	-1.29877	0.246879	-5.36562	8.07e-08	5.7e-06
ENSMUSG00000064609	Gm25635	12.1548	-1.3913	0.31774	-4.35302	1.34e-05	0.000311545
ENSMUSG00000112146	Gm46210	45.6603	-2.47097	0.343335	-7.43406	1.05e-13	9.24e-11
ENSMUSG00000019850	Tnfaip3	7163.29	-1.26265	0.254696	-5.10165	3.37e-07	1.8e-05
ENSMUSG00000090535	Gm8540	12.5513	-1.72969	0.376147	-4.68661	2.78e-06	9.17e-05
ENSMUSG00000019987	Arg1	482.057	-1.6336	0.361993	-4.95564	7.21e-07	3.33e-05
ENSMUSG00000049420	Tmem200a	25.6269	1.26317	0.323393	3.94571	7.96e-05	0.00121087
ENSMUSG00000051354	Samd3	40.1735	1.09434	0.338335	3.30338	0.000955259	0.00769379
ENSMUSG00000019880	Rspo3	85.2535	-1.22012	0.275398	-4.50024	6.79e-06	0.000182543
ENSMUSG00000110986	Gm20276	18.921	-1.21155	0.286179	-4.23199	2.32e-05	0.000477423
ENSMUSG00000097742	Gm26535	22.2343	-1.28855	0.283448	-4.50362	6.68e-06	0.000180219
ENSMUSG00000045555	Mettl24	38.3795	1.16182	0.218066	5.36852	7.94e-08	5.63e-06
ENSMUSG00000111376	Gm47099	8.30094	-1.01775	0.296191	-3.25484	0.00113456	0.00872934
ENSMUSG00000047139	Cd24a	3402.69	-1.09271	0.234702	-4.74133	2.12e-06	7.51e-05
ENSMUSG00000110891	Gm40639	4.23668	1.00697	0.39117	2.5909	0.00957243	0.0415439
ENSMUSG00000112023	Lilr4b	9873.17	-1.69534	0.258933	-6.71367	1.9e-11	5.23e-09
ENSMUSG00000112148	Lilrb4a	4677.66	-1.42913	0.222883	-6.49108	8.52e-11	1.87e-08
ENSMUSG00000019893	Ros1	21.9167	1.55997	0.333764	4.7315	2.23e-06	7.8e-05
ENSMUSG00000112149	Gm47611	9.59851	-1.07332	0.303467	-3.42544	0.000613811	0.00551015
ENSMUSG00000019874	Fabp7	39.4445	-1.70473	0.325574	-5.43988	5.33e-08	4e-06
ENSMUSG00000020108	Ddit4	909.843	-1.46007	0.265395	-5.67313	1.4e-08	1.33e-06
ENSMUSG00000020077	Srgn	7415.37	-1.46785	0.243818	-6.1552	7.5e-10	1.23e-07
ENSMUSG00000112396	Gm47574	4.14584	-1.00634	0.371558	-2.68424	0.0072694	0.0343188
ENSMUSG00000086838	Gm16212	14.3495	1.01042	0.325983	3.10826	0.00188191	0.0126014
ENSMUSG00000006345	Ggt1	308.665	-2.19163	0.358212	-7.0832	1.41e-12	7.12e-10
ENSMUSG00000112652	4921516A02Rik	4.30505	-1.14669	0.37616	-2.87144	0.004086	0.0223142
ENSMUSG00000057729	Prtn3	65.3242	-1.8773	0.304018	-6.41284	1.43e-10	2.83e-08
ENSMUSG00000020125	Elane	18.8847	-1.69583	0.369306	-5.07375	3.9e-07	2.04e-05
ENSMUSG00000109864	Eid3	356.5	-1.05303	0.208585	-5.10905	3.24e-07	1.78e-05
ENSMUSG00000034612	Chst11	1106.58	-1.38907	0.213307	-6.58607	4.52e-11	1.11e-08
ENSMUSG00000112084	Gm10773	312.308	-1.22099	0.199953	-6.14642	7.93e-10	1.28e-07
ENSMUSG00000111514	E230014E18Rik	20.2239	-1.22109	0.322528	-3.87363	0.000107226	0.00153262
ENSMUSG00000097076	Platr7	15.5076	-1.15654	0.395311	-4.11798	3.82e-05	0.000702256
ENSMUSG00000020034	Tcp11l2	635.607	-1.199	0.221824	-5.47393	4.4e-08	3.39e-06
ENSMUSG00000111752	Gm38575	17.5664	-1.53057	0.394633	-5.10347	3.33e-07	1.78e-05
ENSMUSG00000020062	Slc5a8	10.6127	-1.17302	0.33384	-3.51718	0.000436151	0.00428166
ENSMUSG00000117008	Gm49817	22.7496	-1.08477	0.318429	-3.52462	0.000424088	0.00419137
ENSMUSG00000019929	Dcn	3605.84	-1.00589	0.197058	-5.12994	2.9e-07	1.62e-05
ENSMUSG00000112660	Gm48761	6.83322	-1.71684	0.354417	-4.45458	8.41e-06	0.00021613
ENSMUSG00000088553	Gm22101	3.4703	-1.24446	0.392087	-3.30844	0.000938165	0.00760097
ENSMUSG00000020227	Irak3	1686.02	-1.48185	0.328394	-4.8909	1e-06	4.29e-05
ENSMUSG00000112894	Gm47009	79.5217	-1.46132	0.323102	-4.8019	1.57e-06	6.03e-05
ENSMUSG00000056758	Hmga2	131.466	-1.78146	0.389454	-5.90419	3.54e-09	4.53e-07
ENSMUSG00000034764	1700006J14Rik	28.1189	-1.37221	0.394884	-5.27084	1.36e-07	8.83e-06
ENSMUSG00000090191	9230105E05Rik	18.0477	-1.77855	0.394408	-5.83021	5.54e-09	6.36e-07
ENSMUSG00000076448	Mir763	3.41543	-1.38165	0.393167	-4.27418	1.92e-05	0.000410659
ENSMUSG00000112716	4930471E19Rik	5.90667	-1.36464	0.373754	-3.57741	0.000347016	0.00362706
ENSMUSG00000020123	Avpr1a	63.9326	-1.61569	0.288075	-5.73066	1e-08	1.03e-06
ENSMUSG00000112794	Gm48878	17.1018	-1.30394	0.378228	-3.80604	0.000141208	0.00186696
ENSMUSG00000006724	Cyp27b1	25.7501	-1.37855	0.249301	-5.50861	3.62e-08	2.89e-06
ENSMUSG00000111947	Gm47438	5.53855	-1.17387	0.35182	-3.18522	0.00144645	0.0103968
ENSMUSG00000025383	Il23a	20.038	-1.71182	0.297265	-5.67081	1.42e-08	1.34e-06
ENSMUSG00000025347	Mettl7b	3.86069	-1.14257	0.379748	-2.98602	0.00282635	0.0170014
ENSMUSG00000069421	Olfr810	9.40647	-1.67471	0.388823	-4.40351	1.07e-05	0.000259901
ENSMUSG00000020435	Osbp2	16.6656	-1.13821	0.312603	-3.66576	0.000246606	0.00279986
ENSMUSG00000084012	Gm11956	5.25637	-1.47708	0.381532	-3.70383	0.000212372	0.00250043
ENSMUSG00000058755	Osm	1203.38	-2.16181	0.332985	-7.08072	1.43e-12	7.12e-10
ENSMUSG00000085189	Gm11963	15.7285	-1.02415	0.277333	-3.66649	0.000245906	0.00279335
ENSMUSG00000020469	Myl7	78.3915	1.24765	0.311055	4.04741	5.18e-05	0.000879119
ENSMUSG00000041798	Gck	33.2989	-1.23136	0.245898	-4.99974	5.74e-07	2.77e-05
ENSMUSG00000020427	Igfbp3	778.81	-1.23043	0.367038	-3.91583	9.01e-05	0.00134167
ENSMUSG00000020407	Upp1	2575.64	-1.43049	0.244525	-5.96669	2.42e-09	3.43e-07
ENSMUSG00000004668	Abca13	2324.45	-2.07254	0.368693	-6.78756	1.14e-11	3.41e-09
ENSMUSG00000020120	Plek	14627.5	-1.24886	0.202814	-6.22278	4.88e-10	8.35e-08
ENSMUSG00000085743	8430419K02Rik	18.9864	-1.00217	0.332421	-3.11899	0.00181473	0.0122732
ENSMUSG00000069939	Gm12070	27.3893	-1.1629	0.286332	-4.11687	3.84e-05	0.000704456
ENSMUSG00000020303	Stc2	163.584	-1.02062	0.221433	-4.64969	3.32e-06	0.000106202
ENSMUSG00000020401	Fam71b	7.5567	1.23156	0.293586	4.22858	2.35e-05	0.000481475
ENSMUSG00000040405	Havcr1	13.1398	1.0349	0.342841	3.07106	0.00213303	0.013775
ENSMUSG00000055546	Timd4	30.714	1.09012	0.316972	3.49586	0.000472543	0.00452556
ENSMUSG00000048378	Olfr1394	4.83137	-1.02136	0.347734	-2.84736	0.00440831	0.0235764
ENSMUSG00000064057	Scgb3a1	1731.5	-1.07523	0.224449	-4.83174	1.35e-06	5.49e-05
ENSMUSG00000020334	Slc22a4	139.998	-1.10367	0.250355	-4.47226	7.74e-06	0.000202163
ENSMUSG00000018916	Csf2	73.6661	-1.09943	0.202104	-5.47384	4.4e-08	3.39e-06
ENSMUSG00000020333	Acsl6	36.232	-1.65594	0.375988	-5.00549	5.57e-07	2.72e-05
ENSMUSG00000118428	Gm5038	4.88207	-1.04582	0.369826	-2.93182	0.00336979	0.0193044
ENSMUSG00000069873	4930438A08Rik	93.8095	-1.72906	0.392131	-7.22744	4.92e-13	3.09e-10
ENSMUSG00000037145	2210407C18Rik	302.92	-1.25558	0.338685	-3.80375	0.000142522	0.00187985
ENSMUSG00000032691	Nlrp3	2140.43	-1.57962	0.259933	-6.26113	3.82e-10	6.85e-08
ENSMUSG00000020907	Rcvrn	3.82351	-1.16781	0.380724	-3.00975	0.00261466	0.0160283
ENSMUSG00000020893	Per1	1251.42	-1.19724	0.292234	-4.32786	1.51e-05	0.000339701
ENSMUSG00000040543	Pitpnm3	160.507	1.03545	0.225799	4.61726	3.89e-06	0.000118766
ENSMUSG00000085148	Mir22hg	675.123	-1.1067	0.210809	-5.31539	1.06e-07	7.2e-06
ENSMUSG00000020848	Doc2b	21.5427	-1.22329	0.342466	-3.89536	9.81e-05	0.00143346
ENSMUSG00000017677	Wsb1	2674.42	-1.01893	0.185872	-5.52503	3.29e-08	2.7e-06
ENSMUSG00000048895	Cdk5r1	95.5884	-1.02039	0.291619	-3.66647	0.000245926	0.00279335
ENSMUSG00000020704	Asic2	3.2802	-1.3855	0.381535	-3.27713	0.00104868	0.00826417
ENSMUSG00000020702	Ccl1	4.27431	1.09402	0.354268	3.05557	0.00224636	0.0143381
ENSMUSG00000072620	Slfn2	5967.5	-1.07747	0.230122	-4.79102	1.66e-06	6.25e-05
ENSMUSG00000111713	Gm20234	293.751	-1.30464	0.227969	-5.82056	5.87e-09	6.71e-07
ENSMUSG00000078763	Slfn1	2962.05	-1.20245	0.254412	-4.84606	1.26e-06	5.21e-05
ENSMUSG00000111344	Gm48467	11.3729	-1.40637	0.357331	-4.03193	5.53e-05	0.000924583
ENSMUSG00000000204	Slfn4	26076.1	-1.86154	0.327441	-6.1083	1.01e-09	1.6e-07
ENSMUSG00000020684	Rasl10b	133.801	-1.48035	0.29339	-5.25584	1.47e-07	9.44e-06
ENSMUSG00000020682	Mmp28	32.2683	1.07843	0.195872	5.51683	3.45e-08	2.8e-06
ENSMUSG00000019122	Ccl9	794.062	-1.22929	0.252438	-4.91525	8.87e-07	3.91e-05
ENSMUSG00000000982	Ccl3	1655.58	-2.12625	0.337309	-7.04408	1.87e-12	8.62e-10
ENSMUSG00000018930	Ccl4	2110.76	-2.18601	0.320079	-7.26415	3.75e-13	2.6e-10
ENSMUSG00000069792	Wfdc17	1833.16	-2.35006	0.320216	-7.87303	3.46e-15	5.2e-12
ENSMUSG00000000983	Wfdc18	11.2194	-1.12755	0.33912	-3.38615	0.000708807	0.00612477
ENSMUSG00000051748	Wfdc21	1528.99	-2.19999	0.356723	-7.26865	3.63e-13	2.58e-10
ENSMUSG00000085972	1110028F11Rik	19.2978	1.22979	0.258092	4.81807	1.45e-06	5.71e-05
ENSMUSG00000009350	Mpo	69.6539	-1.49992	0.324678	-5.0041	5.61e-07	2.73e-05
ENSMUSG00000001508	Sgca	4.03664	1.09126	0.355377	3.09441	0.00197205	0.0130392
ENSMUSG00000086680	Gm11592	13.5109	-1.38105	0.3512	-3.99863	6.37e-05	0.00102909
ENSMUSG00000007877	Tcap	22.8887	1.33184	0.28628	4.68947	2.74e-06	9.08e-05
ENSMUSG00000038067	Csf3	546.55	-1.99713	0.386892	-7.75593	8.77e-15	1e-11
ENSMUSG00000006777	Krt23	84.2042	1.21065	0.246359	4.97953	6.37e-07	3.02e-05
ENSMUSG00000065820	Gm26316	79.0179	-1.02653	0.233098	-4.44898	8.63e-06	0.000221187
ENSMUSG00000046215	Rprml	5.05152	1.55085	0.320511	4.82399	1.41e-06	5.62e-05
ENSMUSG00000061086	Myl4	177.298	1.24738	0.310355	4.07499	4.6e-05	0.000808799
ENSMUSG00000081588	Gm11661	2.88697	-1.39667	0.385613	-3.1876	0.00143461	0.0103371
ENSMUSG00000020689	Itgb3	1379.85	-1.0185	0.222731	-4.65122	3.3e-06	0.000105691
ENSMUSG00000020695	Mrc2	776.217	1.00659	0.265249	3.86422	0.000111444	0.0015691
ENSMUSG00000041828	Abca8a	323.514	1.00953	0.267807	3.8394	0.000123337	0.00168518
ENSMUSG00000083090	Gm11736	7.89422	-1.13221	0.363001	-3.26958	0.00107707	0.00841656
ENSMUSG00000000202	Btbd17	28.1362	-1.13053	0.227539	-4.92127	8.6e-07	3.82e-05
ENSMUSG00000047798	Cd300lf	4292.28	-1.32069	0.241089	-5.59679	2.18e-08	1.94e-06
ENSMUSG00000061878	Sphk1	564.401	-1.79026	0.270837	-6.83984	7.93e-12	2.48e-09
ENSMUSG00000025161	Slc16a3	3074.64	-1.24405	0.217483	-5.79661	6.77e-09	7.52e-07
ENSMUSG00000048387	Osr1	84.8793	-1.25114	0.242276	-5.24784	1.54e-07	9.77e-06
ENSMUSG00000112783	Gm48792	2.01185	-1.47435	0.39223	-4.00273	6.26e-05	0.00101328
ENSMUSG00000037169	Mycn	16.237	1.05333	0.33056	3.29453	0.000985855	0.00787995
ENSMUSG00000113666	Gm35725	14.2376	-1.617	0.340178	-4.78523	1.71e-06	6.37e-05
ENSMUSG00000051726	Kcnf1	11.6309	-1.11019	0.295523	-3.71613	0.0002023	0.00241558
ENSMUSG00000114105	Gm47713	9.20666	-1.49584	0.349584	-4.24233	2.21e-05	0.000461739
ENSMUSG00000036136	Fam110c	239.755	-1.22712	0.263026	-4.7299	2.25e-06	7.83e-05
ENSMUSG00000112876	Gm32443	11.2601	-1.35286	0.322042	-4.14116	3.46e-05	0.00064996
ENSMUSG00000112056	Gm48181	5.17695	1.12221	0.300649	3.75916	0.000170485	0.00213515
ENSMUSG00000035148	Gpr33	13.9609	1.02784	0.361893	2.88516	0.00391219	0.021576
ENSMUSG00000035105	Egln3	725.487	-1.77869	0.365785	-5.72371	1.04e-08	1.06e-06
ENSMUSG00000021025	Nfkbia	5354.46	-1.07838	0.204541	-5.35235	8.68e-08	6.08e-06
ENSMUSG00000001497	Pax9	18.8532	-1.52583	0.256976	-5.78884	7.09e-09	7.81e-07
ENSMUSG00000035653	Lrfn5	3.61778	1.46366	0.348714	4.18059	2.91e-05	0.000569584
ENSMUSG00000021069	Pygl	4537.26	-1.35658	0.276739	-5.07207	3.94e-07	2.05e-05
ENSMUSG00000085298	F730035M05Rik	19.9443	-1.01149	0.320977	-3.2846	0.00102127	0.0080918
ENSMUSG00000021071	Trim9	24.5134	-1.61253	0.359713	-4.82916	1.37e-06	5.54e-05
ENSMUSG00000042808	Gpx2	173.311	-1.03453	0.243833	-4.30648	1.66e-05	0.000367312
ENSMUSG00000021125	Arg2	792.761	-1.75146	0.274437	-6.58362	4.59e-11	1.11e-08
ENSMUSG00000111929	Gm48780	58.9598	-1.37614	0.250956	-5.53709	3.08e-08	2.57e-06
ENSMUSG00000021123	Rdh12	485.859	-2.28356	0.357456	-7.52344	5.34e-14	5.2e-11
ENSMUSG00000021130	Galnt16	103.055	-1.59283	0.366387	-4.92062	8.63e-07	3.83e-05
ENSMUSG00000066438	Plekhd1	99.8639	1.07721	0.188124	5.74164	9.38e-09	9.84e-07
ENSMUSG00000052392	Acot4	14.8043	-1.3328	0.305868	-4.35298	1.34e-05	0.000311545
ENSMUSG00000097762	4732463B04Rik	3.16456	-1.0703	0.373434	-2.66516	0.00769528	0.035633
ENSMUSG00000021228	Acot3	3.29538	-1.66286	0.380765	-3.76885	0.000163999	0.00207094
ENSMUSG00000002020	Ltbp2	866.939	1.01722	0.323286	3.23016	0.00123723	0.00928592
ENSMUSG00000004791	Pgf	291.596	-1.49994	0.285971	-5.40832	6.36e-08	4.65e-06
ENSMUSG00000021253	Tgfb3	203.624	1.29527	0.241638	5.41611	6.09e-08	4.49e-06
ENSMUSG00000103301	Gm37804	3.00697	1.10452	0.380329	2.89046	0.00384679	0.0212867
ENSMUSG00000007682	Dio2	458.765	-1.16654	0.34658	-3.80783	0.000140191	0.00185668
ENSMUSG00000080365	Gm25776	57.53	-1.01759	0.210658	-4.77879	1.76e-06	6.52e-05
ENSMUSG00000112895	Gm47567	21.7962	-1.03415	0.2445	-4.18857	2.81e-05	0.000554476
ENSMUSG00000058207	Serpina3k	14.3169	-1.50473	0.395048	-4.59102	4.41e-06	0.000130783
ENSMUSG00000079012	Serpina3m	694.745	-2.19887	0.362455	-7.15697	8.25e-13	4.26e-10
ENSMUSG00000021091	Serpina3n	7883.79	-1.8383	0.268127	-7.06142	1.65e-12	7.79e-10
ENSMUSG00000021260	Hhipl1	38.0062	-1.03483	0.280816	-3.77399	0.000160656	0.00204245
ENSMUSG00000010529	Gm266	6.90426	-1.05858	0.340287	-3.08806	0.0020147	0.0132646
ENSMUSG00000033715	Akr1c14	1483.79	-1.96478	0.316987	-6.58057	4.69e-11	1.12e-08
ENSMUSG00000113788	Gm47904	5.07386	-1.17689	0.3696	-3.19833	0.00138225	0.0100645
ENSMUSG00000113668	Gm47451	4.78776	-1.14744	0.356372	-3.15514	0.00160419	0.0112123
ENSMUSG00000112947	Gm47493	12.4674	1.01792	0.266118	3.85294	0.00011671	0.00162241
ENSMUSG00000113117	Gm2544	3.13947	-1.1913	0.393382	-2.83416	0.00459467	0.0243361
ENSMUSG00000113309	Gm48408	24.658	-1.77716	0.329087	-5.49619	3.88e-08	3.08e-06
ENSMUSG00000113960	4933412O06Rik	111.047	-1.91608	0.373774	-6.46158	1.04e-10	2.17e-08
ENSMUSG00000113338	A530046M15Rik	208.38	-2.28496	0.351721	-7.38994	1.47e-13	1.17e-10
ENSMUSG00000113701	B230303A05Rik	521.927	-2.18772	0.333513	-7.21932	5.22e-13	3.13e-10
ENSMUSG00000113290	A530058O07Rik	286.696	-2.25518	0.356943	-7.39624	1.4e-13	1.16e-10
ENSMUSG00000041324	Inhba	6305.57	-1.39235	0.238558	-5.89398	3.77e-09	4.71e-07
ENSMUSG00000113224	Gm48444	98.3703	-1.30149	0.252037	-5.1936	2.06e-07	1.23e-05
ENSMUSG00000113715	Gm6562	3.04615	-1.44265	0.390828	-3.89425	9.85e-05	0.00143684
ENSMUSG00000113576	Gm47658	4.64624	1.14053	0.333333	3.43357	0.000595679	0.00539513
ENSMUSG00000113993	Gm47659	5.9232	1.08672	0.315868	3.45931	0.000541559	0.00502244
ENSMUSG00000006179	Prss16	36.5445	-1.2658	0.322877	-4.11438	3.88e-05	0.000709819
ENSMUSG00000084788	Gm11342	20.6402	-1.23364	0.238838	-5.13339	2.85e-07	1.6e-05
ENSMUSG00000083165	Gm11344	13.9008	-1.11276	0.276897	-4.00626	6.17e-05	0.00100319
ENSMUSG00000036006	Ripor2	2636.08	-1.17503	0.264578	-4.58715	4.49e-06	0.00013293
ENSMUSG00000044951	Mylk4	14.505	1.39163	0.346412	4.06796	4.74e-05	0.000828044
ENSMUSG00000044734	Serpinb1a	720.365	-1.29695	0.276526	-4.82635	1.39e-06	5.56e-05
ENSMUSG00000112963	Gm6093	99.4794	-2.0808	0.38569	-7.4654	8.3e-14	7.81e-11
ENSMUSG00000114483	Gm49144	17.3409	-1.17947	0.29462	-3.9564	7.61e-05	0.00117496
ENSMUSG00000114884	Gm47675	17.8819	-1.30576	0.273053	-4.72296	2.32e-06	8.02e-05
ENSMUSG00000039109	F13a1	3998.15	-1.49437	0.219083	-6.89204	5.5e-12	1.93e-09
ENSMUSG00000114329	Gm30489	99.9741	-1.62778	0.25717	-6.35153	2.13e-10	4.01e-08
ENSMUSG00000058022	Adtrp	10.9999	-1.13707	0.34352	-3.2609	0.00111061	0.00861048
ENSMUSG00000021367	Edn1	1036.14	-1.19317	0.238952	-5.09597	3.47e-07	1.84e-05
ENSMUSG00000037946	Fgd3	1609.5	-1.02049	0.191498	-5.39457	6.87e-08	4.95e-06
ENSMUSG00000056749	Nfil3	895.828	-1.07292	0.244658	-4.50598	6.61e-06	0.000179142
ENSMUSG00000113101	Gm33424	4.07009	-1.09482	0.392883	-2.85265	0.00433563	0.0233155
ENSMUSG00000107008	Gm2762	4.41046	-1.28099	0.381437	-3.23315	0.00122433	0.00921539
ENSMUSG00000021478	Drd1	3.27256	-1.01198	0.391757	-2.71002	0.00672784	0.0323421
ENSMUSG00000005320	Fgfr4	54.0219	1.03417	0.374208	2.77901	0.00545252	0.0277195
ENSMUSG00000035711	Dok3	824.099	-1.06905	0.227093	-4.82885	1.37e-06	5.54e-05
ENSMUSG00000110086	Gm45623	4.33827	1.17196	0.34391	3.38802	0.000703992	0.00609116
ENSMUSG00000021553	Slc28a3	105.068	-1.17685	0.214928	-5.47673	4.33e-08	3.37e-06
ENSMUSG00000113626	Gm7240	25.4256	1.01914	0.287096	3.61208	0.000303746	0.00328029
ENSMUSG00000113623	Gm48691	12.4055	-1.01488	0.373797	-2.98389	0.00284611	0.0170656
ENSMUSG00000049538	Adamts16	6.46332	-1.0963	0.387176	-2.98152	0.00286821	0.0171591
ENSMUSG00000021573	Tppp	143.479	1.08436	0.195096	5.58391	2.35e-08	2.06e-06
ENSMUSG00000021591	Glrx	3359.98	-1.42706	0.227869	-6.3601	2.02e-10	3.82e-08
ENSMUSG00000021614	Vcan	4063.53	-1.29308	0.20751	-6.28858	3.2e-10	5.82e-08
ENSMUSG00000114169	Gm47075	93.9148	-1.10356	0.238577	-4.66655	3.06e-06	9.93e-05
ENSMUSG00000113076	Gm47088	69.0179	-1.14417	0.23935	-4.81524	1.47e-06	5.77e-05
ENSMUSG00000113068	Gm48133	20.3479	-1.21338	0.331211	-3.82288	0.000131902	0.00177684
ENSMUSG00000113842	Gm48138	124.238	-1.33777	0.237611	-5.66785	1.45e-08	1.35e-06
ENSMUSG00000114193	Gm48139	372.496	-1.05721	0.272055	-3.98202	6.83e-05	0.0010851
ENSMUSG00000078952	Lncenc1	4.11448	-1.18467	0.386598	-3.10627	0.00189462	0.0126543
ENSMUSG00000110235	Gm5086	9.64968	1.05168	0.355613	2.98702	0.00281714	0.016955
ENSMUSG00000054944	5330416C01Rik	2.15265	-1.30431	0.391201	-3.05889	0.00222157	0.0142318
ENSMUSG00000097848	Gm807	9.03778	-1.44207	0.376329	-4.05099	5.1e-05	0.000871382
ENSMUSG00000100733	4932411K12Rik	3.22837	-1.37941	0.384329	-3.21174	0.00131934	0.00974388
ENSMUSG00000021765	Fst	869.037	-1.73049	0.27172	-6.52312	6.89e-11	1.55e-08
ENSMUSG00000042258	Isl1	2.0958	-1.01864	0.393415	-2.70929	0.00674268	0.0324074
ENSMUSG00000095029	Gm36079	92.4042	-1.18716	0.266946	-4.58412	4.56e-06	0.000134269
ENSMUSG00000090552	Gm17158	8.07112	-1.04129	0.34789	-3.11577	0.00183468	0.0123513
ENSMUSG00000090707	Gm8237	41.6208	-1.0283	0.300207	-3.54897	0.000386735	0.00390727
ENSMUSG00000114281	Gm48320	4.19251	1.12568	0.32416	3.49343	0.000476856	0.00456053
ENSMUSG00000021866	Anxa11	860.047	-1.02983	0.253769	-4.18555	2.84e-05	0.0005598
ENSMUSG00000098428	Gm2260	40.3842	-1.12827	0.390957	-4.20607	2.6e-05	0.000520203
ENSMUSG00000096052	9930004E17Rik	7.59594	-1.56531	0.326515	-4.47729	7.56e-06	0.000199437
ENSMUSG00000097002	Gm2670	14.6785	-1.00905	0.275123	-3.66976	0.000242775	0.00276232
ENSMUSG00000114670	Gm18072	12.4539	-1.27489	0.335587	-3.86088	0.000112978	0.00158526
ENSMUSG00000114386	Gm47576	7.20286	-1.87479	0.368934	-4.49954	6.81e-06	0.00018296
ENSMUSG00000114397	Gm7621	19.5461	-1.27874	0.345076	-3.8448	0.000120652	0.00166491
ENSMUSG00000114966	Gm18681	18.5307	-1.57251	0.338359	-4.72861	2.26e-06	7.85e-05
ENSMUSG00000114553	Gm7644	5.19142	1.46692	0.336359	4.33298	1.47e-05	0.000333892
ENSMUSG00000115102	Gm49270	3.88885	-1.06902	0.377685	-2.85787	0.00426501	0.0230582
ENSMUSG00000072624	Gm5460	5.00142	-1.09424	0.378695	-2.95459	0.00313081	0.018241
ENSMUSG00000021831	Ero1l	2345.68	-1.21064	0.23835	-5.14584	2.66e-07	1.53e-05
ENSMUSG00000021835	Bmp4	136.262	1.07416	0.249948	4.33795	1.44e-05	0.000329191
ENSMUSG00000037580	Gch1	1180	-1.05429	0.192577	-5.52843	3.23e-08	2.66e-06
ENSMUSG00000115098	Gm49134	42.615	-1.28604	0.258836	-5.00564	5.57e-07	2.72e-05
ENSMUSG00000115764	Gm18811	46.1728	-1.2017	0.233131	-5.20501	1.94e-07	1.17e-05
ENSMUSG00000047222	Rnase2a	9.79352	-1.20056	0.395151	-3.85215	0.000117085	0.00162678
ENSMUSG00000070448	Vmn2r89	7.15538	-1.04509	0.357409	-2.94385	0.00324155	0.0187534
ENSMUSG00000076770	Trav8d-1	2.47672	1.19086	0.396523	2.91795	0.00352342	0.0199544
ENSMUSG00000076884	Traj46	7.85331	1.08776	0.294481	3.73816	0.000185372	0.00226166
ENSMUSG00000076900	Traj29	10.0114	1.08727	0.317425	3.48177	0.000498108	0.00471034
ENSMUSG00000052435	Cebpe	24.3512	-1.4362	0.353821	-4.38628	1.15e-05	0.000275738
ENSMUSG00000053093	Myh7	204.487	1.00928	0.225846	4.51364	6.37e-06	0.000174234
ENSMUSG00000115610	Gm31251	2.82786	1.85886	0.379244	4.66809	3.04e-06	9.92e-05
ENSMUSG00000046908	Ltb4r1	152.398	-1.59504	0.268841	-6.09616	1.09e-09	1.69e-07
ENSMUSG00000040314	Ctsg	31.2674	-1.51736	0.36077	-4.69775	2.63e-06	8.78e-05
ENSMUSG00000079186	Gzmc	4.03412	1.11324	0.376202	2.9456	0.00322333	0.0186696
ENSMUSG00000021986	Amer2	60.6104	-1.18067	0.359944	-3.73171	0.000190185	0.00230875
ENSMUSG00000115371	Gm18146	5.74097	-1.49373	0.358145	-3.92004	8.85e-05	0.0013237
ENSMUSG00000114284	9630015K15Rik	14.6587	-1.13579	0.315586	-3.64396	0.00026847	0.00298
ENSMUSG00000054733	Msra	466.755	-1.32302	0.26177	-5.19695	2.03e-07	1.21e-05
ENSMUSG00000022032	Scara5	142.851	-1.50406	0.278825	-5.51749	3.44e-08	2.79e-06
ENSMUSG00000022056	Adam7	8.70596	1.06865	0.273368	3.98607	6.72e-05	0.00107391
ENSMUSG00000014725	Adam28	176.237	-1.16706	0.20966	-5.58625	2.32e-08	2.04e-06
ENSMUSG00000014813	Stc1	211.905	-1.37215	0.249575	-5.51379	3.51e-08	2.84e-06
ENSMUSG00000115025	Gm4240	33.8578	-1.37705	0.278326	-4.96452	6.89e-07	3.22e-05
ENSMUSG00000022094	Slc39a14	2568.47	-1.08575	0.199459	-5.49261	3.96e-08	3.13e-06
ENSMUSG00000033644	Piwil2	152.574	-1.58327	0.23199	-6.88784	5.66e-12	1.96e-09
ENSMUSG00000022097	Sftpc	26198.5	1.18025	0.252799	4.72703	2.28e-06	7.89e-05
ENSMUSG00000033595	Lgi3	471.603	1.2621	0.325335	3.93715	8.25e-05	0.00125054
ENSMUSG00000034997	Htr2a	133.652	-1.50751	0.256566	-5.92068	3.21e-09	4.18e-07
ENSMUSG00000022015	Tnfsf11	176.681	-1.58432	0.246727	-6.45886	1.05e-10	2.18e-08
ENSMUSG00000022018	Rgcc	701.202	-1.78449	0.220832	-8.19027	2.61e-16	6.86e-13
ENSMUSG00000022026	Olfm4	828.873	-1.90763	0.386001	-6.8433	7.74e-12	2.45e-09
ENSMUSG00000055639	Dach1	614.617	-1.05263	0.285547	-3.81421	0.000136621	0.00182223
ENSMUSG00000089549	Gm25831	16.4696	-1.13004	0.341403	-3.40631	0.000658476	0.00580804
ENSMUSG00000086133	Gm16331	44.0982	-1.36378	0.322499	-4.33973	1.43e-05	0.000327183
ENSMUSG00000022126	Acod1	21849.6	-1.8055	0.268167	-6.94031	3.91e-12	1.49e-09
ENSMUSG00000115149	9330188P03Rik	11.9559	1.09405	0.273701	4.07111	4.68e-05	0.000819108
ENSMUSG00000115754	Gm48972	26.8743	-1.3682	0.250778	-5.42235	5.88e-08	4.35e-06
ENSMUSG00000061517	Sox21	7.80214	-1.04043	0.306972	-3.3082	0.000938988	0.00760148
ENSMUSG00000022150	Dab2	2648.34	-1.00516	0.198139	-5.11535	3.13e-07	1.73e-05
ENSMUSG00000003882	Il7r	1693.11	-1.03177	0.214142	-4.8281	1.38e-06	5.55e-05
ENSMUSG00000058914	C1qtnf3	14.3144	1.20859	0.379387	3.20736	0.0013396	0.00984928
ENSMUSG00000047497	Adamts12	472.589	-1.2175	0.226553	-5.40389	6.52e-08	4.74e-06
ENSMUSG00000039385	Cdh6	69.1596	-1.77405	0.317547	-5.7664	8.1e-09	8.67e-07
ENSMUSG00000115355	4930445E18Rik	8.47945	-1.21926	0.364725	-3.51274	0.000443513	0.00432971
ENSMUSG00000115063	4930465K09Rik	5.75401	-1.03575	0.359958	-2.79785	0.00514437	0.0265737
ENSMUSG00000115326	Gm35019	17.5843	-2.54565	0.330282	-6.95041	3.64e-12	1.43e-09
ENSMUSG00000115620	Gm45924	6.79607	-1.26576	0.382593	-3.5918	0.000328406	0.00348794
ENSMUSG00000054196	Cthrc1	18.2834	-1.00941	0.2963	-3.42444	0.00061607	0.00552093
ENSMUSG00000097286	Gm26684	2.49544	1.00102	0.373737	2.68773	0.00719385	0.0340721
ENSMUSG00000115426	Gm19510	8.88835	-1.41946	0.300399	-4.49908	6.82e-06	0.000183172
ENSMUSG00000116031	D030024E09Rik	3.74401	-1.56541	0.380341	-3.75019	0.0001767	0.00219346
ENSMUSG00000022346	Myc	213.375	-1.05611	0.251047	-4.33781	1.44e-05	0.000329191
ENSMUSG00000055748	Gsdmc4	6.5923	-1.08903	0.348965	-3.16234	0.00156508	0.0109915
ENSMUSG00000053469	Tg	155.828	-1.5368	0.241987	-6.43194	1.26e-10	2.55e-08
ENSMUSG00000005124	Ccn4	735.527	-1.01962	0.192572	-5.32485	1.01e-07	6.86e-06
ENSMUSG00000005125	Ndrg1	2416.21	-1.34765	0.22769	-5.99732	2.01e-09	2.9e-07
ENSMUSG00000091412	Gm2895	29.54	-1.55818	0.301702	-5.25013	1.52e-07	9.69e-06
ENSMUSG00000034730	Adgrb1	203.483	-1.31982	0.366579	-4.44039	8.98e-06	0.000226992
ENSMUSG00000022582	Ly6g	228.355	-1.97808	0.362118	-6.21746	5.05e-10	8.58e-08
ENSMUSG00000115946	Mirt2	99.8954	-1.59915	0.246059	-6.55097	5.72e-11	1.31e-08
ENSMUSG00000018893	Mb	27.8551	1.07525	0.344506	3.18026	0.00147142	0.0105129
ENSMUSG00000044309	Apol7c	4.89796	1.26484	0.396481	2.99881	0.00271038	0.0164655
ENSMUSG00000095704	Gm8221	5.39653	1.24631	0.392214	3.10859	0.00187981	0.0125933
ENSMUSG00000116383	Apol10c-ps	2.07585	1.2771	0.385229	3.23305	0.00122474	0.00921583
ENSMUSG00000050439	Enthd1	16.176	-1.37382	0.361125	-4.17681	2.96e-05	0.000577843
ENSMUSG00000006369	Fbln1	102.73	1.02842	0.268074	3.88728	0.000101375	0.00147058
ENSMUSG00000054136	Adm2	11.5606	-1.39761	0.338707	-4.139	3.49e-05	0.000653672
ENSMUSG00000022462	Slc38a2	4630.23	-1.07731	0.23689	-4.61992	3.84e-06	0.00011753
ENSMUSG00000029875	Ccdc184	33.7227	1.00094	0.24597	4.08578	4.39e-05	0.000780956
ENSMUSG00000054855	Rnd1	1012.56	-1.74291	0.253469	-7.06086	1.65e-12	7.79e-10
ENSMUSG00000054619	Mettl7a1	1215.08	1.02476	0.275024	3.78537	0.000153478	0.00198181
ENSMUSG00000067614	Krt86	5.95193	-1.05218	0.3648	-2.91823	0.0035203	0.0199411
ENSMUSG00000058794	Nfe2	378.316	-1.47081	0.32773	-4.85238	1.22e-06	5.08e-05
ENSMUSG00000022491	Glycam1	4.88896	-1.32728	0.386977	-3.48429	0.00049345	0.00467845
ENSMUSG00000065968	Ifitm7	4.50804	-1.09104	0.380137	-2.95083	0.00316918	0.018436
ENSMUSG00000116659	Gm6551	2.65995	-1.39873	0.39282	-3.7083	0.000208656	0.0024713
ENSMUSG00000097401	Gm26744	10.0797	1.09026	0.281099	3.93109	8.46e-05	0.00127152
ENSMUSG00000022861	Dgkg	248.313	-1.67928	0.218977	-7.75978	8.51e-15	1e-11
ENSMUSG00000089874	9230117E06Rik	12.6191	-1.45748	0.295151	-4.7995	1.59e-06	6.08e-05
ENSMUSG00000116847	Gm30251	3.71319	-1.33091	0.391184	-3.26661	0.00108844	0.00849361
ENSMUSG00000116738	Gm49565	48.2174	-1.09459	0.187116	-5.85363	4.81e-09	5.65e-07
ENSMUSG00000084511	Gm22481	3.53343	-1.05247	0.377933	-2.85004	0.0043714	0.0234648
ENSMUSG00000060459	Kng2	26.6261	-1.20282	0.314899	-3.93071	8.47e-05	0.00127278
ENSMUSG00000022875	Kng1	10.2788	-1.50448	0.387569	-4.06456	4.81e-05	0.000837335
ENSMUSG00000115919	Gm31583	8.23994	-1.335	0.38373	-3.79744	0.000146199	0.00191371
ENSMUSG00000115869	Gm31814	12.7614	-1.18194	0.281793	-4.1722	3.02e-05	0.000585749
ENSMUSG00000022512	Cldn1	421.737	-1.18797	0.220425	-5.45446	4.91e-08	3.74e-06
ENSMUSG00000022514	Il1rap	1571.75	-1.57151	0.227298	-7.00975	2.39e-12	1.03e-09
ENSMUSG00000092545	Gm20319	6.57052	-1.52362	0.330807	-4.28933	1.79e-05	0.000389267
ENSMUSG00000022523	Fgf12	6.78212	1.10641	0.352641	3.17466	0.00150014	0.0106683
ENSMUSG00000052316	Lrrc15	11.0848	-1.40907	0.378171	-3.93284	8.39e-05	0.00126393
ENSMUSG00000116946	Gm41442	170.49	-1.19738	0.30424	-4.18599	2.84e-05	0.000559114
ENSMUSG00000022548	Apod	195.008	-1.03682	0.300394	-3.63602	0.000276887	0.00304908
ENSMUSG00000086146	Gm15729	19.0205	-1.51611	0.28453	-5.29147	1.21e-07	8.11e-06
ENSMUSG00000022824	Muc13	40.8253	-1.70952	0.3043	-5.70316	1.18e-08	1.16e-06
ENSMUSG00000059657	Stfa2l1	2323.35	-1.87026	0.385772	-7.23799	4.55e-13	3e-10
ENSMUSG00000079597	Cstdc4	2806.99	-1.7962	0.391364	-7.97065	1.58e-15	2.77e-12
ENSMUSG00000096627	Gm25024	3.70825	-1.27163	0.390297	-3.8146	0.000136406	0.00182029
ENSMUSG00000116872	Gm6815	47.2523	-2.2241	0.381399	-6.97265	3.11e-12	1.24e-09
ENSMUSG00000094733	Csta3	16.0948	-2.01043	0.365954	-5.51826	3.42e-08	2.79e-06
ENSMUSG00000095620	Csta2	1071.73	-1.45624	0.395376	-7.19379	6.3e-13	3.46e-10
ENSMUSG00000075228	Gm10813	39.112	-1.61371	0.382538	-5.27914	1.3e-07	8.56e-06
ENSMUSG00000096823	Gm24569	5.71149	-1.16872	0.394842	-3.37178	0.000746845	0.0063781
ENSMUSG00000071562	Stfa1	778.618	-1.42254	0.395632	-8.3376	7.58e-17	2.22e-13
ENSMUSG00000079594	Cstdc6	54.8798	-1.55799	0.395458	-6.82802	8.61e-12	2.61e-09
ENSMUSG00000071561	Cstdc5	1890.66	-1.19233	0.394959	-8.63861	5.69e-18	4.99e-14
ENSMUSG00000087689	Gm15845	46.4404	-1.39125	0.394551	-6.90337	5.08e-12	1.81e-09
ENSMUSG00000022902	Stfa2	2636.37	-1.22938	0.395394	-8.43731	3.25e-17	1.42e-13
ENSMUSG00000116905	Gm49652	3.47454	-1.03126	0.392014	-3.84056	0.000122753	0.00167982
ENSMUSG00000116961	Gm49662	16.8685	-1.17014	0.345978	-3.60179	0.000316036	0.003388
ENSMUSG00000116685	Gm49664	3.61794	-1.33826	0.378928	-3.43569	0.000591051	0.00536373
ENSMUSG00000075122	Cd80	409.336	-1.10586	0.244749	-4.60059	4.21e-06	0.000125765
ENSMUSG00000085826	Gm15638	40.7904	-1.00004	0.238835	-4.20883	2.57e-05	0.000515519
ENSMUSG00000022650	Retnlb	48.0198	-2.29526	0.327453	-7.17814	7.07e-13	3.72e-10
ENSMUSG00000022651	Retnlg	3683.72	-2.30213	0.334974	-7.60551	2.84e-14	2.87e-11
ENSMUSG00000035356	Nfkbiz	4696.91	-1.22161	0.264606	-4.77739	1.78e-06	6.53e-05
ENSMUSG00000046748	Tmem45a2	12.073	-1.55885	0.389206	-4.63295	3.6e-06	0.000112454
ENSMUSG00000047293	Gpr15	130.061	-1.59608	0.274023	-5.97424	2.31e-09	3.29e-07
ENSMUSG00000022707	Gbe1	600.78	-1.0196	0.242617	-4.2637	2.01e-05	0.000427629
ENSMUSG00000098143	Gm26937	5.51047	1.37286	0.309085	4.45054	8.57e-06	0.000219809
ENSMUSG00000116809	A630036G19Rik	22.6662	1.17249	0.266925	4.46941	7.84e-06	0.00020386
ENSMUSG00000022876	Samsn1	2457.74	-1.65098	0.341453	-5.33675	9.46e-08	6.52e-06
ENSMUSG00000116539	Gm49603	4.71953	-1.26183	0.363461	-3.28004	0.00103793	0.00819912
ENSMUSG00000116959	Gm49604	2.84447	-1.07426	0.379668	-2.74305	0.00608722	0.03003
ENSMUSG00000039956	Mrap	38.0011	-1.59338	0.332937	-4.99341	5.93e-07	2.83e-05
ENSMUSG00000085398	4931406G06Rik	4.34879	1.15219	0.345994	3.31891	0.000903689	0.00737775
ENSMUSG00000039672	Kcne2	15.6683	1.15757	0.349965	3.3084	0.000938316	0.00760097
ENSMUSG00000022895	Ets2	3534.98	-1.14564	0.222795	-5.2477	1.54e-07	9.77e-06
ENSMUSG00000040666	Sh3bgr	14.3926	1.35145	0.253703	5.36181	8.24e-08	5.8e-06
ENSMUSG00000096965	3300005D01Rik	23.0858	-1.75828	0.295737	-5.86337	4.54e-09	5.45e-07
ENSMUSG00000116760	Gm1604a	10.0048	-1.0956	0.308061	-3.57612	0.000348729	0.00363775
ENSMUSG00000062480	Acat3	60.1307	-1.39847	0.282648	-5.0273	4.97e-07	2.51e-05
ENSMUSG00000045551	Fpr1	1110.3	-1.48538	0.345776	-4.77621	1.79e-06	6.55e-05
ENSMUSG00000052270	Fpr2	3096.91	-1.11219	0.257744	-4.43768	9.09e-06	0.00022955
ENSMUSG00000116634	Gm7531	81.7092	-1.11054	0.237673	-4.74006	2.14e-06	7.54e-05
ENSMUSG00000090957	Gm7535	134.422	-1.07044	0.226143	-4.77947	1.76e-06	6.51e-05
ENSMUSG00000048062	Fpr-rs4	2.31918	-1.05053	0.392169	-2.77243	0.00556402	0.0281054
ENSMUSG00000094396	Vmn2r124	11.3607	-1.46591	0.384907	-4.20419	2.62e-05	0.000523018
ENSMUSG00000091491	Vmn2r97	13.1995	-1.47377	0.384929	-4.22975	2.34e-05	0.000480095
ENSMUSG00000093429	Vmn1r-ps145	7.62272	-1.13788	0.333555	-3.4	0.00067386	0.00590418
ENSMUSG00000117234	Gm7818	27.8442	-1.13088	0.245828	-4.58009	4.65e-06	0.000136573
ENSMUSG00000117059	Gm7912	3.78028	-1.49081	0.384668	-4.09726	4.18e-05	0.000750333
ENSMUSG00000023903	Mmp25	634.088	-1.34678	0.282394	-5.00146	5.69e-07	2.75e-05
ENSMUSG00000045027	Prss22	50.4115	-1.94372	0.31125	-6.40379	1.52e-10	2.98e-08
ENSMUSG00000050762	Prss27	6.05238	-1.47662	0.369299	-3.8746	0.000106799	0.00152987
ENSMUSG00000035435	Abca17	68.8761	1.11601	0.334332	3.41901	0.000628499	0.0056113
ENSMUSG00000024173	Tpsab1	6.01688	-1.32229	0.373054	-3.5931	0.000326773	0.0034748
ENSMUSG00000034413	Neurl1b	126.342	1.20954	0.233127	5.24085	1.6e-07	1e-05
ENSMUSG00000118232	Gm50269	17.1644	1.04761	0.297384	3.56098	0.000369476	0.00379849
ENSMUSG00000024190	Dusp1	3748.55	-1.13441	0.279522	-4.23118	2.32e-05	0.000477806
ENSMUSG00000118068	Gm50275	3.36148	-1.02315	0.379801	-2.6692	0.0076032	0.0353797
ENSMUSG00000116657	Gm49774	59.497	-1.05108	0.23597	-4.50715	6.57e-06	0.000178526
ENSMUSG00000024222	Fkbp5	1534.99	-1.86964	0.282524	-6.87906	6.02e-12	2.01e-09
ENSMUSG00000117313	Gm49838	63.0617	-1.46621	0.339606	-4.65155	3.29e-06	0.000105654
ENSMUSG00000117084	Gm22146	103.846	-1.56013	0.327252	-5.07767	3.82e-07	2e-05
ENSMUSG00000088022	Gm49799	14.2902	-1.2027	0.361309	-3.6033	0.000314202	0.00337383
ENSMUSG00000117294	Gm49839	219.127	-1.48679	0.343032	-4.71848	2.38e-06	8.17e-05
ENSMUSG00000066170	E230001N04Rik	46.4311	-2.04152	0.304222	-6.83379	8.27e-12	2.53e-09
ENSMUSG00000048905	Bnip5	19.5247	-1.2782	0.274103	-4.6304	3.65e-06	0.00011345
ENSMUSG00000064147	Rab44	256.274	-1.01703	0.268964	-3.87522	0.000106527	0.00152681
ENSMUSG00000024011	Pi16	236.793	-1.08508	0.165375	-6.60995	3.84e-11	9.83e-09
ENSMUSG00000117980	Gm30571	30.5304	-1.04895	0.283759	-3.84127	0.0001224	0.00167954
ENSMUSG00000032739	Pram1	13.1035	-1.36165	0.296329	-4.52936	5.92e-06	0.000163966
ENSMUSG00000002289	Angptl4	705.725	-1.09046	0.17638	-6.20226	5.57e-10	9.33e-08
ENSMUSG00000090877	Hspa1b	172.828	1.18201	0.339939	3.49292	0.000477764	0.00456424
ENSMUSG00000024401	Tnf	1210.97	-1.22877	0.191076	-6.49336	8.39e-11	1.86e-08
ENSMUSG00000092171	4833427F10Rik	9.35487	-1.00709	0.306178	-3.24924	0.00115713	0.00885384
ENSMUSG00000003541	Ier3	1134.1	-1.11232	0.249458	-4.58384	4.57e-06	0.000134298
ENSMUSG00000067201	H2-M9	4.36192	-1.0069	0.385175	-4.00499	6.2e-05	0.00100676
ENSMUSG00000095377	Olfr91	10.3546	-1.31143	0.343156	-3.77622	0.000159224	0.0020288
ENSMUSG00000095858	Olfr104-ps	2.65286	-1.05668	0.381528	-2.57687	0.00997003	0.0428503
ENSMUSG00000051611	Olfr112	3.45039	-1.12309	0.364892	-2.74768	0.00600184	0.029709
ENSMUSG00000117011	E130008D07Rik	11.7635	1.14516	0.29057	3.98628	6.71e-05	0.00107361
ENSMUSG00000090307	1700071M16Rik	679.976	-1.40175	0.246228	-5.80354	6.49e-09	7.34e-07
ENSMUSG00000061242	Gm9104	5.40841	-1.10382	0.327693	-3.2121	0.00131769	0.00973717
ENSMUSG00000073386	9830107B12Rik	46.6839	-1.59539	0.322365	-5.09845	3.42e-07	1.82e-05
ENSMUSG00000043939	A530064D06Rik	137.675	-1.76818	0.247396	-7.21415	5.43e-13	3.18e-10
ENSMUSG00000042265	Trem1	2488.8	-2.23768	0.344266	-7.36506	1.77e-13	1.37e-10
ENSMUSG00000117318	Gm18679	164.385	-2.66465	0.299476	-9.14768	5.82e-20	1.53e-15
ENSMUSG00000041754	Trem3	170.412	-1.2204	0.221918	-5.56453	2.63e-08	2.26e-06
ENSMUSG00000071068	Treml2	672.355	-1.10246	0.209503	-5.32848	9.9e-08	6.76e-06
ENSMUSG00000023943	Sult1c1	5.87981	-1.58158	0.363735	-4.05398	5.04e-05	0.000864649
ENSMUSG00000037095	Lrg1	1101.33	-1.03502	0.247424	-4.31361	1.61e-05	0.000357763
ENSMUSG00000003279	Dlgap1	19.8159	-1.05744	0.276875	-3.81818	0.000134442	0.00180047
ENSMUSG00000024053	Emilin2	3400.62	-1.05371	0.219192	-4.89884	9.64e-07	4.17e-05
ENSMUSG00000055471	Alk	21.1803	1.06088	0.36602	2.96819	0.00299557	0.0176913
ENSMUSG00000117247	Gm49923	6.54533	1.08137	0.373013	2.94443	0.0032355	0.0187308
ENSMUSG00000024076	Vit	30.7148	-1.40881	0.266777	-5.21646	1.82e-07	1.1e-05
ENSMUSG00000024087	Cyp1b1	1392.47	-1.15468	0.176966	-6.55945	5.4e-11	1.26e-08
ENSMUSG00000117485	Gm19696	9.47222	-1.17634	0.312669	-3.71032	0.000207001	0.00245834
ENSMUSG00000058869	Gm4832	6.32172	-1.15183	0.390816	-3.358	0.000785099	0.00663591
ENSMUSG00000117503	Gm7527	4.33907	-1.11086	0.394806	-3.05868	0.00222311	0.0142379
ENSMUSG00000117641	Gm46641	3.21495	-1.05203	0.388656	-2.64553	0.00815634	0.0371344
ENSMUSG00000117418	Gm50063	9.63714	-1.06225	0.287013	-3.58701	0.000334497	0.00353902
ENSMUSG00000083332	Gm7599	5.47968	-1.20336	0.3775	-3.11832	0.00181887	0.0122856
ENSMUSG00000118386	Gm50149	2.09102	1.04068	0.380703	2.68088	0.00734298	0.0345383
ENSMUSG00000024485	Slc4a9	4.51359	-1.08859	0.349052	-3.04068	0.00236047	0.0148752
ENSMUSG00000051439	Cd14	16387	-1.93364	0.289867	-6.97264	3.11e-12	1.24e-09
ENSMUSG00000024440	Pcdh12	168.5	1.07947	0.297154	3.68988	0.000224357	0.00260569
ENSMUSG00000118140	Gm4949	29.7544	-1.51991	0.389297	-5.23895	1.61e-07	1.01e-05
ENSMUSG00000118257	9630014M24Rik	18.881	-1.17199	0.27962	-4.17312	3e-05	0.000584673
ENSMUSG00000055561	Spink5	36.7439	-1.1169	0.273068	-4.12712	3.67e-05	0.000678227
ENSMUSG00000117599	Gm49971	371.461	-1.00957	0.217368	-4.68066	2.86e-06	9.4e-05
ENSMUSG00000117372	Gm49972	110.817	-1.14657	0.229711	-5.01728	5.24e-07	2.61e-05
ENSMUSG00000024529	Lox	5576.86	-1.32535	0.220755	-6.08666	1.15e-09	1.78e-07
ENSMUSG00000024593	Megf10	21.4657	-1.66225	0.328005	-5.08593	3.66e-07	1.92e-05
ENSMUSG00000024598	Fbn2	24.0311	1.06094	0.291197	3.70082	0.000214902	0.00251809
ENSMUSG00000053441	Adamts19	3.30012	1.40836	0.352144	3.95872	7.54e-05	0.00117163
ENSMUSG00000046610	Oacyl	28.6079	-1.37559	0.288094	-4.80266	1.57e-06	6.03e-05
ENSMUSG00000046318	Ccbe1	341.86	-1.54263	0.286429	-5.50854	3.62e-08	2.89e-06
ENSMUSG00000117764	Gm50143	22.9168	-1.35767	0.305925	-4.43641	9.15e-06	0.000230515
ENSMUSG00000076147	Mir694	5.38743	-1.26607	0.366433	-3.35514	0.00079324	0.00667686
ENSMUSG00000024521	Pmaip1	517.82	-1.17951	0.218623	-5.4542	4.92e-08	3.74e-06
ENSMUSG00000117767	Gm18786	3.18962	-1.37287	0.383955	-3.21855	0.00128839	0.00956916
ENSMUSG00000053846	Lipg	2063.43	-1.77105	0.283381	-6.48824	8.68e-11	1.87e-08
ENSMUSG00000117781	Gm17266	4.86136	-1.18763	0.357725	-3.13152	0.00173901	0.0118802
ENSMUSG00000034391	Fbxo15	17.9875	-1.14494	0.287779	-3.96423	7.36e-05	0.00114921
ENSMUSG00000024912	Fosl1	58.5762	-1.99116	0.37116	-6.3335	2.4e-10	4.38e-08
ENSMUSG00000043488	Frmd8os	6.86258	-1.08229	0.330528	-3.21196	0.00131834	0.00973921
ENSMUSG00000037451	Slc22a20	14.7756	-1.85592	0.341212	-5.35628	8.5e-08	5.96e-06
ENSMUSG00000100141	Gm6445	13.5805	-1.1574	0.358533	-3.37926	0.000726807	0.00625363
ENSMUSG00000118065	Gm50343	15.0697	-1.66156	0.353233	-4.8194	1.44e-06	5.69e-05
ENSMUSG00000118183	Gm50345	41.6035	-1.59875	0.34766	-4.90452	9.37e-07	4.08e-05
ENSMUSG00000118123	Gm50346	15.2819	-1.57666	0.325694	-4.85784	1.19e-06	4.96e-05
ENSMUSG00000037418	Best1	153.187	-1.5215	0.296448	-5.14191	2.72e-07	1.55e-05
ENSMUSG00000024730	Ms4a8a	368.758	-1.19699	0.209366	-5.76893	7.98e-09	8.57e-07
ENSMUSG00000024729	Ms4a20	42.331	-1.5659	0.371078	-4.81081	1.5e-06	5.85e-05
ENSMUSG00000101389	Ms4a4a	439.91	-1.52663	0.219578	-7.02238	2.18e-12	9.57e-10
ENSMUSG00000024681	Ms4a3	20.689	-1.80212	0.372925	-5.346	8.99e-08	6.25e-06
ENSMUSG00000024682	Cblif	14.1482	1.16355	0.251784	4.64344	3.43e-06	0.000108435
ENSMUSG00000024659	Anxa1	9670.41	-1.11558	0.252733	-4.51587	6.31e-06	0.000172943
ENSMUSG00000114469	C730002L08Rik	9.87672	-1.03694	0.343143	-3.05857	0.00222393	0.0142397
ENSMUSG00000118342	Gm50255	4.64116	-1.04706	0.378556	-2.69538	0.00703077	0.033535
ENSMUSG00000058624	Gda	5717.04	-1.31775	0.198401	-6.70595	2e-11	5.43e-09
ENSMUSG00000024827	Gldc	9.80892	-1.4724	0.351499	-4.13942	3.48e-05	0.000653672
ENSMUSG00000024771	Lipk	20.4609	-1.74848	0.340073	-5.16136	2.45e-07	1.42e-05
ENSMUSG00000024774	Ankrd22	54.8497	-1.94823	0.363058	-5.99169	2.08e-09	2.97e-07
ENSMUSG00000118260	Cnn2-ps	6.50792	-1.02168	0.349725	-2.94864	0.00319174	0.0185275
ENSMUSG00000025006	Sorbs1	1589.01	-1.3716	0.272026	-5.19061	2.1e-07	1.24e-05
ENSMUSG00000114796	A930028N01Rik	30.2641	-1.37434	0.311613	-4.56229	5.06e-06	0.000145916
ENSMUSG00000042532	Golga7b	12.5738	-1.63382	0.350699	-4.73746	2.16e-06	7.62e-05
ENSMUSG00000097636	Mirt1	419.435	-1.18268	0.211257	-5.66943	1.43e-08	1.35e-06
ENSMUSG00000097779	4833407H14Rik	80.0764	-1.02828	0.239274	-4.34348	1.4e-05	0.00032305
ENSMUSG00000034765	Dusp5	475.857	-1.17799	0.211546	-5.62781	1.83e-08	1.66e-06
ENSMUSG00000031163	Glod5	7.49985	-1.09263	0.358443	-3.10086	0.00192959	0.0128408
ENSMUSG00000031169	Porcn	192.654	-1.00643	0.220288	-4.65244	3.28e-06	0.000105327
ENSMUSG00000083199	Gm9432	6.74	-1.05456	0.347725	-2.97971	0.00288521	0.0172295
ENSMUSG00000001131	Timp1	2158.42	-1.15346	0.230592	-5.05878	4.22e-07	2.17e-05
ENSMUSG00000036782	Klhl13	53.3654	1.02645	0.225138	4.61387	3.95e-06	0.000120026
ENSMUSG00000084990	Gm14549	12.822	-1.01548	0.327695	-3.2246	0.00126149	0.00941039
ENSMUSG00000016327	Atp1b4	24.0817	-1.42038	0.268538	-5.27428	1.33e-07	8.71e-06
ENSMUSG00000082497	Gm40	11.5682	-1.17582	0.30954	-3.74874	0.000177725	0.00220203
ENSMUSG00000081473	Gm4853	24.1218	-1.18363	0.258268	-4.60447	4.14e-06	0.000124287
ENSMUSG00000031111	Igsf1	2.7243	1.00323	0.375519	2.6513	0.00801822	0.0366068
ENSMUSG00000046699	Slitrk4	15.5321	1.01907	0.272128	3.78947	0.000150969	0.00195902
ENSMUSG00000082629	Gm5639	3.6719	-1.26993	0.378733	-3.20407	0.00135499	0.00991976
ENSMUSG00000031397	Tktl1	31.4028	-1.19978	0.309496	-3.98379	6.78e-05	0.00108052
ENSMUSG00000031400	G6pdx	2341.46	-1.08258	0.227151	-4.84053	1.29e-06	5.31e-05
ENSMUSG00000025059	Gk	2628.34	-1.23219	0.199222	-6.23735	4.45e-10	7.81e-08
ENSMUSG00000087232	Gm14764	21.2724	-1.36988	0.279134	-4.89724	9.72e-07	4.18e-05
ENSMUSG00000078122	F630028O10Rik	1796.05	-1.93364	0.288497	-6.94613	3.75e-12	1.45e-09
ENSMUSG00000044206	Vsig4	33.1118	-1.07726	0.294907	-3.71972	0.000199444	0.00239412
ENSMUSG00000019359	Gdpd2	50.9535	-1.26169	0.229164	-5.53595	3.1e-08	2.58e-06
ENSMUSG00000033777	Tlr13	2763.44	-1.13313	0.197404	-5.7881	7.12e-09	7.81e-07
ENSMUSG00000073012	Fnd3c2	11.2956	-1.69331	0.314376	-5.14403	2.69e-07	1.54e-05
ENSMUSG00000033737	Fndc3c1	10.0517	-1.65987	0.389446	-4.52002	6.18e-06	0.000170293
ENSMUSG00000048621	Gm6377	334.386	-1.54901	0.257915	-6.09945	1.06e-09	1.67e-07
ENSMUSG00000031253	Srpx2	80.2371	-1.09327	0.220988	-4.96711	6.8e-07	3.19e-05
ENSMUSG00000052854	Nrk	9.86254	-1.11299	0.33191	-3.30202	0.000959904	0.00772648
ENSMUSG00000047230	Cldn2	93.7145	-1.12439	0.245166	-4.60187	4.19e-06	0.000125216
ENSMUSG00000031430	Vsig1	6.746	-1.06263	0.357156	-2.85751	0.00426973	0.0230695
ENSMUSG00000085139	A730046J19Rik	10.5697	-1.05884	0.322188	-3.27695	0.00104937	0.00826466
ENSMUSG00000031289	Il13ra2	18.3852	-1.1812	0.245288	-4.76503	1.89e-06	6.82e-05
ENSMUSG00000082002	Gm6568	2.98235	-1.00134	0.379324	-2.61396	0.00895007	0.0396912
ENSMUSG00000025658	Cnksr2	7.19872	1.09237	0.307622	3.56329	0.000366236	0.0037755
ENSMUSG00000031377	Bmx	227.317	-1.3631	0.236837	-5.85898	4.66e-09	5.55e-07
