# Supplementary material for: Inhibition of Granuloma Triglyceride Synthesis Imparts Control of Mycobacterium tuberculosis Through Curtailed Inflammatory Responses
Source: Front Immunol. 2021 Sep 15;12:722735. doi: 10.3389/fimmu.2021.722735 (PMC8479166; doi:10.3389/fimmu.2021.722735)
Supplement: Supplementary file 4 [file Table_3.xls]

## Sheet: Table S3
Table S3: Pathway analysis of genes differentially abundant between T863Hi and T863Lo groups
Downregulated Pathways
S. no	ID	Name	Source	pValue	FDR B&H	FDR B&Y	Bonferroni	Genes from Input	Genes in Annotation
1	1457780	Neutrophil degranulation	BioSystems: REACTOME	1.33e-16	1.01e-13	8.392e-13	3.03e-13	66	492
2	1269318	Signaling by Interleukins	BioSystems: REACTOME	6.743e-11	2.56e-08	2.127e-07	1.536e-07	58	531
3	1269203	Innate Immune System	BioSystems: REACTOME	1.199e-10	3.415e-08	2.837e-07	2.732e-07	106	1312
4	1269310	Cytokine Signaling in Immune system	BioSystems: REACTOME	2.572e-07	3.256e-05	0.0002705	0.000586	64	763
5	1270244	Extracellular matrix organization	BioSystems: REACTOME	7.509e-07	7.127e-05	0.0005922	0.001711	33	298
6	1270258	Activation of Matrix Metalloproteinases	BioSystems: REACTOME	8.328e-07	7.588e-05	0.0006305	0.001897	10	33
7	1270257	Degradation of the extracellular matrix	BioSystems: REACTOME	6.384e-06	0.0003987	0.003313	0.01454	17	112
Upregulated Pathways
S.no	ID	Name	Source	pValue	FDR B&H	FDR B&Y	Bonferroni	Genes from Input	Genes in Annotation
1	1269868	Muscle contraction	BioSystems: REACTOME	1.353e-07	2.319e-05	0.0001836	0.0002087	21	204
2	1339115	Cardiac conduction	BioSystems: REACTOME	6.241e-06	0.0006014	0.004762	0.009623	15	142
3	1270251	Elastic fibre formation	BioSystems: REACTOME	1.324e-05	0.001074	0.008508	0.02042	8	42
4	1270252	Molecules associated with elastic fibres	BioSystems: REACTOME	1.428e-05	0.001086	0.008596	0.02202	7	31
Neutrophil degranulation
S.no	Entrez Gene ID	Gene Symbol	Gene Name
1	55	ACP3	acid phosphatase 3
2	79930	DOK3	docking protein 3
3	8288	EPX	eosinophil peroxidase
4	101	ADAM8	ADAM metallopeptidase domain 8
5	116844	LRG1	leucine rich alpha-2-glycoprotein 1
6	6279	S100A8	S100 calcium binding protein A8
7	6280	S100A9	S100 calcium binding protein A9
8	6282	S100A11	S100 calcium binding protein A11
9	4317	MMP8	matrix metallopeptidase 8
10	4318	MMP9	matrix metallopeptidase 9
11	240	ALOX5	arachidonate 5-lipoxygenase
12	4353	MPO	myeloperoxidase
13	6402	SELL	selectin L
14	272	AMPD3	adenosine monophosphate deaminase 3
15	2357	FPR1	formyl peptide receptor 1
16	2358	FPR2	formyl peptide receptor 2
17	10562	OLFM4	olfactomedin 4
18	383	ARG1	arginase 1
19	338339	CLEC4D	C-type lectin domain family 4 member D
20	6590	SLPI	secretory leukocyte peptidase inhibitor
21	51646	YPEL5	yippee like 5
22	2495	FTH1	ferritin heavy chain 1
23	6616	SNAP25	synaptosome associated protein 25
24	10788	IQGAP2	IQ motif containing GTPase activating protein 2
25	53831	GPR84	G protein-coupled receptor 84
26	23114	NFASC	neurofascin
27	23200	ATP11B	ATPase phospholipid transporting 11B (putative)
28	728	C5AR1	complement C5a receptor 1
29	10970	CKAP4	cytoskeleton associated protein 4
30	2821	GPI	glucose-6-phosphate isomerase
31	8972	MGAM	maltase-glucoamylase
32	8993	PGLYRP1	peptidoglycan recognition protein 1
33	820	CAMP	cathelicidin antimicrobial peptide
34	4973	OLR1	oxidized low density lipoprotein receptor 1
35	64386	MMP25	matrix metallopeptidase 25
36	5004	ORM1	orosomucoid 1
37	929	CD14	CD14 molecule
38	945	CD33	CD33 molecule
39	7097	TLR2	toll like receptor 2
40	963	CD53	CD53 molecule
41	7130	TNFAIP6	TNF alpha induced protein 6
42	326624	RAB37	RAB37, member RAS oncogene family
43	154664	ABCA13	ATP binding cassette subfamily A member 13
44	5273	SERPINB10	serpin family B member 10
45	3240	HP	haptoglobin
46	5315	PKM	pyruvate kinase M1/2
47	5329	PLAUR	plasminogen activator, urokinase receptor
48	222487	ADGRG3	adhesion G protein-coupled receptor G3
49	9535	GMFG	glia maturation factor gamma
50	5553	PRG2	proteoglycan 2, pro eosinophil major basic protein
51	1511	CTSG	cathepsin G
52	3579	CXCR2	C-X-C motif chemokine receptor 2
53	9798	IST1	IST1 factor associated with ESCRT-III
54	388697	HRNR	hornerin
55	3684	ITGAM	integrin subunit alpha M
56	5768	QSOX1	quiescin sulfhydryl oxidase 1
57	5799	PTPRN2	protein tyrosine phosphatase receptor type N2
58	5806	PTX3	pentraxin 3
59	7879	RAB7A	RAB7A, member RAS oncogene family
60	5836	PYGL	glycogen phosphorylase L
61	83716	CRISPLD2	cysteine rich secretory protein LCCL domain containing 2
62	3934	LCN2	lipocalin 2
63	401258	RAB44	RAB44, member RAS oncogene family
64	1991	ELANE	elastase, neutrophil expressed
65	1992	SERPINB1	serpin family B member 1
66	4057	LTF	lactotransferrin
Signaling by interleukins
S.no	Entrez Gene ID	Gene Symbol	Gene Name
1	2069	EREG	epiregulin
2	2162	F13A1	coagulation factor XIII A chain
3	2243	FGA	fibrinogen alpha chain
4	2252	FGF7	fibroblast growth factor 7
5	2266	FGG	fibrinogen gamma chain
6	6364	CCL20	C-C motif chemokine ligand 20
7	4318	MMP9	matrix metallopeptidase 9
8	240	ALOX5	arachidonate 5-lipoxygenase
9	301	ANXA1	annexin A1
10	2357	FPR1	formyl peptide receptor 1
11	51561	IL23A	interleukin 23 subunit alpha
12	8660	IRS2	insulin receptor substrate 2
13	4609	MYC	MYC proto-oncogene, bHLH transcription factor
14	27179	IL36A	interleukin 36 alpha
15	598	BCL2L1	BCL2 like 1
16	8807	IL18RAP	interleukin 18 receptor accessory protein
17	8808	IL1RL2	interleukin 1 receptor like 2
18	5008	OSM	oncostatin M
19	7076	TIMP1	TIMP metallopeptidase inhibitor 1
20	941	CD80	CD80 molecule
21	80824	DUSP16	dual specificity phosphatase 16
22	11213	IRAK3	interleukin 1 receptor associated kinase 3
23	7124	TNF	tumor necrosis factor
24	3162	HMOX1	heme oxygenase 1
25	1435	CSF1	colony stimulating factor 1
26	1437	CSF2	colony stimulating factor 2
27	1440	CSF3	colony stimulating factor 3
28	3552	IL1A	interleukin 1 alpha
29	3553	IL1B	interleukin 1 beta
30	3556	IL1RAP	interleukin 1 receptor accessory protein
31	3557	IL1RN	interleukin 1 receptor antagonist
32	3569	IL6	interleukin 6
33	3575	IL7R	interleukin 7 receptor
34	3586	IL10	interleukin 10
35	3589	IL11	interleukin 11
36	3592	IL12A	interleukin 12A
37	3598	IL13RA2	interleukin 13 receptor subunit alpha 2
38	3684	ITGAM	integrin subunit alpha M
39	3690	ITGB3	integrin subunit beta 3
40	7850	IL1R2	interleukin 1 receptor type 2
41	1843	DUSP1	dual specificity phosphatase 1
42	1847	DUSP5	dual specificity phosphatase 5
43	3934	LCN2	lipocalin 2
44	8074	FGF23	fibroblast growth factor 23
45	4170	MCL1	MCL1 apoptosis regulator, BCL2 family member
46	4615	MYD88	MYD88 innate immune signal transduction adaptor
47	4843	NOS2	nitric oxide synthase 2
48	9021	SOCS3	suppressor of cytokine signaling 3
49	3627	CXCL10	C-X-C motif chemokine ligand 10
50	23765	IL17RA	interleukin 17 receptor A
51	3726	JUNB	JunB proto-oncogene, AP-1 transcription factor subunit
52	7850	IL1R2	interleukin 1 receptor type 2
53	3656	IRAK2	interleukin 1 receptor associated kinase 2
54	3055	HCK	HCK proto-oncogene, Src family tyrosine kinase
55	80824	DUSP16	dual specificity phosphatase 16
56	1052	CEBPD	CCAAT enhancer binding protein delta
57	1441	CSF3R	colony stimulating factor 3 receptor
58	1271	CNTFR	ciliary neurotrophic factor receptor
Innate Immune system
S. no	Entrez Gene ID	Gene Symbol	Gene Name
1	2069	EREG	epiregulin
2	55	ACP3	acid phosphatase 3
3	79930	DOK3	docking protein 3
4	101	ADAM8	ADAM metallopeptidase domain 8
5	116844	LRG1	leucine rich alpha-2-glycoprotein 1
6	6279	S100A8	S100 calcium binding protein A8
7	6280	S100A9	S100 calcium binding protein A9
8	2243	FGA	fibrinogen alpha chain
9	2252	FGF7	fibroblast growth factor 7
10	2266	FGG	fibrinogen gamma chain
11	4317	MMP8	matrix metallopeptidase 8
12	4318	MMP9	matrix metallopeptidase 9
13	240	ALOX5	arachidonate 5-lipoxygenase
14	4353	MPO	myeloperoxidase
15	6402	SELL	selectin L
16	272	AMPD3	adenosine monophosphate deaminase 3
17	2357	FPR1	formyl peptide receptor 1
18	2358	FPR2	formyl peptide receptor 2
19	10562	OLFM4	olfactomedin 4
20	383	ARG1	arginase 1
21	338339	CLEC4D	C-type lectin domain family 4 member D
22	6590	SLPI	secretory leukocyte peptidase inhibitor
23	8660	IRS2	insulin receptor substrate 2
24	6616	SNAP25	synaptosome associated protein 25
25	23114	NFASC	neurofascin
26	4688	NCF2	neutrophil cytosolic factor 2
27	598	BCL2L1	BCL2 like 1
28	8870	IER3	immediate early response 3
29	4792	NFKBIA	NFKB inhibitor alpha
30	728	C5AR1	complement C5a receptor 1
31	8972	MGAM	maltase-glucoamylase
32	8993	PGLYRP1	peptidoglycan recognition protein 1
33	820	CAMP	cathelicidin antimicrobial peptide
34	727897	MUC5B	mucin 5B, oligomeric mucus/gel-forming
35	4973	OLR1	oxidized low density lipoprotein receptor 1
36	64386	MMP25	matrix metallopeptidase 25
37	5004	ORM1	orosomucoid 1
38	929	CD14	CD14 molecule
39	941	CD80	CD80 molecule
40	945	CD33	CD33 molecule
41	80824	DUSP16	dual specificity phosphatase 16
42	54210	TREM1	triggering receptor expressed on myeloid cells 1
43	963	CD53	CD53 molecule
44	11213	IRAK3	interleukin 1 receptor associated kinase 3
45	7128	TNFAIP3	TNF alpha induced protein 3
46	7130	TNFAIP6	TNF alpha induced protein 6
47	154664	ABCA13	ATP binding cassette subfamily A member 13
48	3240	HP	haptoglobin
49	5329	PLAUR	plasminogen activator, urokinase receptor
50	222487	ADGRG3	adhesion G protein-coupled receptor G3
51	56667	MUC13	mucin 13, cell surface associated
52	1437	CSF2	colony stimulating factor 2
53	3553	IL1B	interleukin 1 beta
54	1511	CTSG	cathepsin G
55	3579	CXCR2	C-X-C motif chemokine receptor 2
56	388697	HRNR	hornerin
57	3684	ITGAM	integrin subunit alpha M
58	3690	ITGB3	integrin subunit beta 3
59	26253	CLEC4E	C-type lectin domain family 4 member E
60	5806	PTX3	pentraxin 3
61	89777	SERPINB12	serpin family B member 12
62	7879	RAB7A	RAB7A, member RAS oncogene family
63	5836	PYGL	glycogen phosphorylase L
64	83716	CRISPLD2	cysteine rich secretory protein LCCL domain containing 2
65	1843	DUSP1	dual specificity phosphatase 1
66	1847	DUSP5	dual specificity phosphatase 5
67	3934	LCN2	lipocalin 2
68	401258	RAB44	RAB44, member RAS oncogene family
69	114548	NLRP3	NLR family pyrin domain containing 3
70	8074	FGF23	fibroblast growth factor 23
71	1991	ELANE	elastase, neutrophil expressed
72	1992	SERPINB1	serpin family B member 1
73	4057	LTF	lactotransferrin
74	8288	EPX	eosinophil peroxidase
75	4210	MEFV	MEFV innate immuity regulator, pyrin
76	143662	MUC15	mucin 15, cell surface associated
77	29110	TBK1	TANK binding kinase 1
78	4615	MYD88	MYD88 innate immune signal transduction adapter
79	53831	GPR84	G protein-coupled receptor 84
80	4689	NCF4	neutrophil cytosolic factor 4
81	4793	NFKBIB	NFKB beta inhibitor
82	4846	NOS3	nitric oxide synthase 3
83	5273	SERPINB10	serpin family B member 10
84	5315	PKM	pyruvate kinase M1 / ​​2
85	9535	GMFG	glia maturation factor gamma
86	5553	PRG2	proteoglycan 2, pro eosinophil major basic protein
87	50617	ATP6V0A4	ATPase H + transporting V0 subunit a4
88	5603	MAPK13	mitogen-activated protein kinase 13
89	9798	IST1	IST1 factor associated with ESCRT-III
90	5768	QSOX1	quiescin sulfhydryl oxidase 1
91	54941	RNF125	ring finger protein 125
92	5799	PTPRN2	protein tyrosine phosphatase receptor type N2
93	1844	DUSP2	dual specificity phosphatase 2
94	6282	S100A11	S100 calcium binding protein A11
95	51646	YPEL5	yippee like 5
96	2495	FTH1	ferritin heavy chain 1
97	10788	IQGAP2	IQ motif containing GTPase activating protein 2
98	27202	C5AR2	complement component 5a receiver 2
99	23200	ATP11B	ATPase phospholipid transporting 11B (putative)
100	10970	CKAP4	cytoskeleton associated protein 4
101	2821	GPI	glucose-6-phosphate isomerase
102	64386	MMP25	matrix metallopeptidase 25
103	7097	TLR2	toll like receiver 2
104	326624	RAB37	RAB37, member RAS oncogene family
105	3055	HCK	HCK proto-oncogene, Src family tyrosine kinase
106	5153	PDE1B	phosphodiesterase 1B
Cytokine Signaling in immune system
S.no	Entrez Gene ID	Gene Symbol	Gene Name
1	2069	EREG	epiregulin
2	2162	F13A1	coagulation factor XIII A chain
3	2243	FGA	fibrinogen alpha chain
4	2252	FGF7	fibroblast growth factor 7
5	2266	FGG	fibrinogen gamma chain
6	6364	CCL20	C-C motif chemokine ligand 20
7	4318	MMP9	matrix metallopeptidase 9
8	240	ALOX5	arachidonate 5-lipoxygenase
9	301	ANXA1	annexin A1
10	2357	FPR1	formyl peptide receptor 1
11	51561	IL23A	interleukin 23 subunit alpha
12	4502	MT2A	metallothionein 2A
13	8600	TNFSF11	TNF superfamily member 11
14	8660	IRS2	insulin receptor substrate 2
15	4609	MYC	MYC proto-oncogene, bHLH transcription factor
16	27179	IL36A	interleukin 36 alpha
17	598	BCL2L1	BCL2 like 1
18	8807	IL18RAP	interleukin 18 receptor accessory protein
19	8808	IL1RL2	interleukin 1 receptor like 2
20	5008	OSM	oncostatin M
21	7076	TIMP1	TIMP metallopeptidase inhibitor 1
22	941	CD80	CD80 molecule
23	80824	DUSP16	dual specificity phosphatase 16
24	11213	IRAK3	interleukin 1 receptor associated kinase 3
25	7124	TNF	tumor necrosis factor
26	3162	HMOX1	heme oxygenase 1
27	1435	CSF1	colony stimulating factor 1
28	1437	CSF2	colony stimulating factor 2
29	1440	CSF3	colony stimulating factor 3
30	3552	IL1A	interleukin 1 alpha
31	3553	IL1B	interleukin 1 beta
32	3556	IL1RAP	interleukin 1 receptor accessory protein
33	3557	IL1RN	interleukin 1 receptor antagonist
34	3569	IL6	interleukin 6
35	3575	IL7R	interleukin 7 receptor
36	3586	IL10	interleukin 10
37	3589	IL11	interleukin 11
38	3592	IL12A	interleukin 12A
39	3598	IL13RA2	interleukin 13 receptor subunit alpha 2
40	3684	ITGAM	integrin subunit alpha M
41	3690	ITGB3	integrin subunit beta 3
42	7850	IL1R2	interleukin 1 receptor type 2
43	1843	DUSP1	dual specificity phosphatase 1
44	1847	DUSP5	dual specificity phosphatase 5
45	3934	LCN2	lipocalin 2
46	8074	FGF23	fibroblast growth factor 23
47	6041	RNASEL	ribonuclease L
48	4170	MCL1	MCL1 apoptosis regulator, BCL2 family member
49	4615	MYD88	MYD88 innate immune signal transduction adaptor
50	27179	IL36A	interleukin 36 alpha
51	4843	NOS2	nitric oxide synthase 2
52	9021	SOCS3	suppressor of cytokine signaling 3
53	115727	RASGRP4	RAS guanyl releasing protein 4
54	1052	CEBPD	CCAAT enhancer binding protein delta
55	5292	PIM1	Pim-1 proto-oncogene, serine/threonine kinase
56	1271	CNTFR	ciliary neurotrophic factor receptor
57	29949	IL19	interleukin 19
58	91543	RSAD2	radical S-adenosyl methionine domain containing 2
59	1844	DUSP2	dual specificity phosphatase 2
60	1958	EGR1	early growth response 1
61	51561	IL23A	interleukin 23 subunit alpha
62	3055	HCK	HCK proto-oncogene, Src family tyrosine kinase
63	23765	IL17RA	interleukin 17 receptor A
64	3726	JUNB	JunB proto-oncogene, AP-1 transcription factor subunit
Extracellular matrix organization
S.no	Entrez Gene ID	Gene Symbol	Gene Name
1	101	ADAM8	ADAM metallopeptidase domain 8
2	2199	FBLN2	fibulin 2
3	2243	FGA	fibrinogen alpha chain
4	2266	FGG	fibrinogen gamma chain
5	4316	MMP7	matrix metallopeptidase 7
6	4317	MMP8	matrix metallopeptidase 8
7	4318	MMP9	matrix metallopeptidase 9
8	4319	MMP10	matrix metallopeptidase 10
9	4321	MMP12	matrix metallopeptidase 12
10	4322	MMP13	matrix metallopeptidase 13
11	655	BMP7	bone morphogenetic protein 7
12	170690	ADAMTS16	ADAM metallopeptidase with thrombospondin type 1 motif 16
13	64386	MMP25	matrix metallopeptidase 25
14	7076	TIMP1	TIMP metallopeptidase inhibitor 1
15	7092	TLL1	tolloid like 1
16	5054	SERPINE1	serpin family E member 1
17	1294	COL7A1	collagen type VII alpha 1 chain
18	1301	COL11A1	collagen type XI alpha 1 chain
19	1303	COL12A1	collagen type XII alpha 1 chain
20	9507	ADAMTS4	ADAM metallopeptidase with thrombospondin type 1 motif 4
21	3371	TNC	tenascin C
22	50509	COL5A3	collagen type V alpha 3 chain
23	1462	VCAN	versican
24	1511	CTSG	cathepsin G
25	1634	DCN	decorin
26	3684	ITGAM	integrin subunit alpha M
27	3690	ITGB3	integrin subunit beta 3
28	1834	DSPP	dentin sialophosphoprotein
29	4015	LOX	lysyl oxidase
30	1991	ELANE	elastase, neutrophil expressed
Activation of matrix metalloprotease
S.no	Entrez Gene ID	Gene Symbol	Gene Name
1	4316	MMP7	matrix metallopeptidase 7
2	4317	MMP8	matrix metallopeptidase 8
3	4318	MMP9	matrix metallopeptidase 9
4	4319	MMP10	matrix metallopeptidase 10
5	4322	MMP13	matrix metallopeptidase 13
6	64386	MMP25	matrix metallopeptidase 25
7	7076	TIMP1	TIMP metallopeptidase inhibitor 1
8	1511	CTSG	cathepsin G
9	1991	ELANE	elastase, neutrophil expressed
Degradation of ECM
S.no	Entrez Gene ID	Gene Symbol	Gene Name
1	101	ADAM8	ADAM metallopeptidase domain 8
2	4316	MMP7	matrix metallopeptidase 7
3	4317	MMP8	matrix metallopeptidase 8
4	4318	MMP9	matrix metallopeptidase 9
5	4319	MMP10	matrix metallopeptidase 10
6	4321	MMP12	matrix metallopeptidase 12
7	4322	MMP13	matrix metallopeptidase 13
8	170690	ADAMTS16	ADAM metallopeptidase with thrombospondin type 1 motif 16
9	64386	MMP25	matrix metallopeptidase 25
10	7076	TIMP1	TIMP metallopeptidase inhibitor 1
11	7092	TLL1	tolloid like 1
12	1303	COL12A1	collagen type XII alpha 1 chain
13	9507	ADAMTS4	ADAM metallopeptidase with thrombospondin type 1 motif 4
14	1511	CTSG	cathepsin G
15	1634	DCN	decorin
16	1991	ELANE	elastase, neutrophil expressed
Muscle contraction
S.no	Entrez Gene ID	Gene Symbol	Gene Name
1	6327	SCN2B	sodium voltage-gated channel beta subunit 2
2	6330	SCN4B	sodium voltage-gated channel beta subunit 4
3	6332	SCN7A	sodium voltage-gated channel alpha subunit 7
4	2257	FGF12	fibroblast growth factor 12
5	2258	FGF13	fibroblast growth factor 13
6	8557	TCAP	titin-cap
7	29098	RANGRF	RAN guanine nucleotide release factor
8	6588	SLN	sarcolipin
9	491	ATP2B2	ATPase plasma membrane Ca2+ transporting 2
10	55799	CACNA2D3	calcium voltage-gated channel auxiliary subunit alpha2delta 3
11	4624	MYH6	myosin heavy chain 6
12	4634	MYL3	myosin light chain 3
13	4635	MYL4	myosin light chain 4
14	815	CAMK2A	calcium/calmodulin dependent protein kinase II alpha
15	7137	TNNI3	troponin I3, cardiac type
16	7273	TTN	titin
17	58498	MYL7	myosin light chain 7
18	3776	KCNK2	potassium two pore domain channel subfamily K member 2
19	3777	KCNK3	potassium two pore domain channel subfamily K member 3
20	9992	KCNE2	potassium voltage-gated channel subfamily E regulatory subunit 2
21	59283	CACNG8	calcium voltage-gated channel auxiliary subunit gamma 8
Cardiac Function
S.no	Entrez Gene ID	Gene Symbol	Gene Name
1	4634	MYL3	myosin light chain 3
2	4635	MYL4	myosin light chain 4
3	58498	MYL7	myosin light chain 7
4	6327	SCN2B	sodium voltage-gated channel beta subunit 2
5	6330	SCN4B	sodium voltage-gated channel beta subunit 4
6	6332	SCN7A	sodium voltage-gated channel alpha subunit 7
7	3777	KCNK3	potassium two pore domain channel subfamily K member 3
8	2257	FGF12	fibroblast growth factor 12
9	9992	KCNE2	potassium voltage-gated channel subfamily E regulatory subunit 2
10	8557	TCAP	titin-cap
11	7137	TNNI3	troponin I3, cardiac type
12	491	ATP2B2	ATPase plasma membrane Ca2+ transporting 2
Elastic fibre formation
S.no	Entrez Gene ID	Gene name
1	4239	Mfap4
2	2192	Fbln1
3	2201	Fbn2
4	10516	Fbln5
5	8516	Itga8
6	652	Bmp4
7	7043	Tgfb3
8	4053	Ltbp2
Molecules associated with elastic fibre
S.no	Entrez Gene ID	Gene Symbol
1	652	Bmp4
2	10516	Fbln1
3	7043	Tgfb3
4	4053	Ltbp2
5	10516	Fbln5
6	4239	Mfap4
7	2201	Fbn2
